# Supplementary material for: Large private shareholders, industrial policies and industrial loans of city commercial banks: Evidence from China
Source: PLoS One. 2022 Dec 8;17(12):e0278654. doi: 10.1371/journal.pone.0278654 (PMC9731413; doi:10.1371/journal.pone.0278654)
Supplement: S1 Data — (XLSX) [file pone.0278654.s001.xlsx]

## Sheet: Sheet1
IP	industry	LPS	Fore	industry_sls	year	GDPr	Deptr	LDR	CAR	IndLoan	Sta	Size	SOE	GDP_sec	GDP_tert	cross-provincial	secretaryturn	governorturn
0	0	0	1	Real estate	2007	0.152	0.15	0.6781	0.1127	0	0	26.4566	0.465887	0.466	0.526	1	1	0
0	0	0	1	Construction industry	2008	0.097	0.17	0.6683	0.1127	0	0	26.6306	0.451369	0.455	0.537	1	1	0
0	0	0	1	Construction industry	2009	0.0825	0.25	0.7339	0.1029	0	0	26.8675	0.516793	0.399	0.594	1	0	0
0	0	0	1	Construction industry	2010	0.103	0.17	0.7287	0.107	0	0	27.0632	0.543173	0.421	0.573	1	0	0
0	0	0	1	Construction industry	2011	0.082	0.11	0.7168	0.1143	0	0	27.2091	0.60102	0.413	0.58	1	0	0
0	0	0	1	Construction industry	2012	0.075	0.09	0.7185	0.1317	0	0	27.4288	0.641828	0.3892	0.6045	1	0	0
0	0	0	1	Construction industry	2013	0.077	0.09	0.7052	0.1194	0	0	27.6085	0.639403	0.372	0.622	1	1	1
0	0	0	1	Transportation, warehousing and postal industry	2014	0.07	0.07	0.6687	0.1257	0	0	27.8028	0.538457	0.346564	0.648164	1	0	0
0	0	0	1	Transportation, warehousing and postal industry	2015	0.0694	0.4	0.6768	0.1265	0	0	28.002	0.591189	0.318069	0.677559	1	0	0
0	0	0	1	Transportation, warehousing and postal industry	2016	0.069	0.07	0.6525	0.1317	0	0	28.1937	0.750426	0.298321	0.697794	1	0	0
1	Financial industry	0.0449	1	Transportation, warehousing and postal industry	2017	0.069	0.02	0.719	0.1433	0.0204	0	28.2231	0.78216	0.304595	0.691788	1	1	1
1	Financial industry	0.0349	1	Transportation, warehousing and postal industry	2018	0.068	0.08	0.8161	0.13	0.0101	0	28.338	0.712036	0.2978	0.699	0	0	0
1	Financial industry	0.0349	1	Transportation, warehousing and postal industry	2019	0.06	0.1	0.8189	0.1384	0.0106	0	28.4362	0.802507	0.27	0.727	0	0	0
1	Financial industry	0.0349	1	Transportation, warehousing and postal industry	2020	0.017	0.17	0.8321	0.1286	0.0305	0	28.5321	1.34504	0.27	0.727	0	0	1
0	Mining industry	0.0404	0	Mining industry	2010	0.123	0.21	0.7336	0.1224	0.0184	1	24.9898	0.503656	0.446	0.4	0	0	0
1	Manufacturing	0.0582	0	Wholesale and retail	2011	0.137	0.14	0.4739	0.1644	0.111797	0	23.2552	0.470555	0.425	0.416	0	0	0
0	Mining industry	0.0325	0	Mining industry	2011	0.137	0.14	0.688	0.1427	0.0068	1	25.1422	0.470555	0.425	0.416	1	0	0
1	Manufacturing	0.0582	0	Wholesale and retail	2012	0.13	0.17	0.4806	0.1874	0.144433	0	23.4956	0.394443	0.4287	0.4109	0	1	1
0	Mining industry	0.0325	0	Mining industry	2012	0.13	0.17	0.6979	0.1327	0.006	1	25.3804	0.394443	0.4287	0.4109	1	1	1
1	Manufacturing	0.0988	0	Manufacturing	2013	0.121	0.15	0.4421	0.1598	0.221619	0	23.5343	0.422648	0.42	0.418	0	0	0
1	Manufacturing	0.0582	0	Wholesale and retail	2013	0.121	0.15	0.5694	0.1935	0.0690933	0	23.4945	0.422648	0.42	0.418	0	0	0
0	Mining industry	0.0325	0	Real estate	2013	0.121	0.15	0.6733	0.1101	0.0184	0	25.5191	0.422648	0.42	0.418	1	0	0
1	Manufacturing	0.1053	0	Information transmission, software and information technology services	2014	0.081	0.08	0.7164	0.1556	0.1246	0	25.7009	0.298769	0.412172	0.43253	1	0	0
1	Manufacturing	0.0582	0	Wholesale and retail	2014	0.081	0.08	0.5695	0.1453	0.070363	0	23.7011	0.298769	0.412172	0.43253	0	0	0
1	Manufacturing	0.0988	0	Manufacturing	2014	0.081	0.08	0.464	0.1471	0.250987	0	23.6712	0.298769	0.412172	0.43253	0	0	0
1	Manufacturing	0.0328	0	Manufacturing	2015	0.087	0.12	0.4846	0.5409	0.242509	1	24.1377	0.311179	0.397684	0.451369	0	1	1
1	Manufacturing	0.1053	0	Information transmission, software and information technology services	2015	0.087	0.12	0.76	0.1446	0.0785	0	25.7604	0.311179	0.397684	0.451369	1	1	1
1	Manufacturing	0.0486	0	Water, environment and utilities management	2015	0.087	0.12	0.4894	0.1369	0.0976	0	24.044	0.311179	0.397684	0.451369	0	1	1
1	Manufacturing	0.1053	0	Information transmission, software and information technology services	2016	0.087	0.11	0.6734	0.1199	0.0732	0	26.0138	0.411247	0.384771	0.466794	1	0	0
1	Manufacturing	0.0422	0	Water, environment and utilities management	2016	0.087	0.11	0.547	0.1362	0.082	0	24.1319	0.411247	0.384771	0.466794	0	0	0
1	Manufacturing	0.0328	0	Manufacturing	2016	0.087	0.11	0.5397	0.2418	0.330423	1	24.8446	0.411247	0.384771	0.466794	0	0	0
1	Manufacturing	0.1053	0	Information transmission, software and information technology services	2017	0.095	0.08	0.6673	0.1388	0.0725	0	26.2197	0.581046	0.378898	0.478312	0	1	1
1	Manufacturing	0.0328	0	Manufacturing	2017	0.095	0.08	0.3896	0.1741	0.208722	1	25.2333	0.581046	0.378898	0.478312	0	1	1
1	Manufacturing	0.0422	0	Water, environment and utilities management	2017	0.095	0.08	0.6896	0.124	0.091	0	24.0463	0.581046	0.378898	0.478312	0	1	1
1	Manufacturing	0.0328	0	Manufacturing	2018	0.089	0.02	0.3685	0.1741	0.124752	1	25.3781	0.514247	0.3891	0.4712	0	0	0
0	Construction industry	0.195	0	Water, environment and utilities management	2018	0.089	0.02	0.8347	0.3335	0.0601052	0	24.3251	0.514247	0.3891	0.4712	0	0	0
1	Manufacturing	0.1095	0	Information transmission, software and information technology services	2018	0.089	0.02	0.8142	0.1296	0.0612	0	26.2343	0.514247	0.3891	0.4712	0	0	0
0	Construction industry	0.195	0	Water, environment and utilities management	2019	0.081	0.07	0.8833	0.2264	0.0958	0	24.7299	0.592174	0.343	0.526	0	0	0
1	Manufacturing	0.0328	0	Manufacturing	2019	0.081	0.07	0.4184	0.1844	0.139302	1	25.457	0.592174	0.343	0.526	0	0	0
1	Manufacturing	0.0832	0	Construction industry	2019	0.081	0.07	0.86	0.1496	0.0369	0	26.3121	0.592174	0.343	0.526	0	0	0
1	Manufacturing	0.0328	0	Manufacturing	2020	0.04	0.08	0.37719	0.1776	0.139302	1	25.5859	2.2433	0.343	0.526	0	0	0
0	Construction industry	0.195	0	Water, environment and utilities management	2020	0.04	0.08	0.481652	0.124	0.0958	0	24.8316	2.2433	0.343	0.526	0	0	0
1	Manufacturing	0.0832	0	Construction industry	2020	0.04	0.08	0.697924	0.1427	0.0449	0	26.4495	2.2433	0.343	0.526	0	0	0
1	Manufacturing	0.0667	0	Culture, sports and entertainment industry	2009	0.169	0.32	0.6208	0.1724	0.146465	0	23.7506	0.0882215	0.525	0.38	0	0	0
1	Manufacturing	0.0667	0	Culture, sports and entertainment industry	2010	0.15	0.23	0.4895	0.1429	0.142342	0	24.1563	0.12135	0.546	0.361	0	1	0
1	Real estate	0.0858	0	Wholesale and retail	2010	0.15	0.23	0.3714	0.1134	0.0314347	0	25.4668	0.12135	0.546	0.361	0	1	0
1	Wholesale and retail	0.0967	0	0	2011	0.143	0.18	0.4652	0.1975	0.341294	0	24.5721	0.106045	0.56	0.349	0	0	0
0	Real estate	0.0551	0	Wholesale and retail	2011	0.143	0.18	0.4138	0.1436	0.0247725	0	25.9269	0.106045	0.56	0.349	0	0	0
1	Wholesale and retail	0.0967	0	0	2012	0.115	0.13	0.4233	0.1808	0.335139	0	24.8354	0.128251	0.5542	0.3546	0	0	0
0	Real estate	0.0551	0	Wholesale and retail	2012	0.115	0.13	0.4764	0.1684	0.0256062	0	26.059	0.128251	0.5542	0.3546	0	0	0
0	Real estate	0.0551	0	Wholesale and retail	2013	0.09	0.12	0.4977	0.1205	0.0270479	0	26.2145	0.137599	0.54	0.365	0	1	0
1	Wholesale and retail	0.0967	0	0	2013	0.09	0.12	0.5742	0.159	0.3384	0	24.9024	0.137599	0.54	0.365	0	1	0
1	Wholesale and retail	0.0967	0	0	2014	0.078	0.07	0.6316	0.1335	0.2926	0	25.1488	0.09808	0.513207	0.395187	0	0	0
1	Wholesale and retail	0.0753	0	0	2014	0.078	0.07	0.5592	0.1119	0.284793	0	26.469	0.09808	0.513207	0.395187	0	0	0
1	Wholesale and retail	0.0497	0	0	2015	0.077	0.12	0.7284	0.1501	0.401243	0	24.2825	0.103446	0.504757	0.404537	0	0	0
1	Wholesale and retail	0.0967	0	0	2015	0.077	0.12	0.6546	0.1125	0.269138	0	25.394	0.103446	0.504757	0.404537	0	0	0
1	Wholesale and retail	0.0753	0	0	2015	0.077	0.12	0.6856	0.1222	0.238142	0	26.5886	0.103446	0.504757	0.404537	0	0	0
1	Wholesale and retail	0.0967	0	0	2016	0.072	0.17	0.6318	0.1107	0.241063	0	25.4994	0.190516	0.471844	0.437833	0	0	1
1	Wholesale and retail	0.0496	0	0	2016	0.072	0.17	0.7227	0.1436	0.41303	0	24.5188	0.190516	0.471844	0.437833	0	0	1
1	Wholesale and retail	0.0907	0	0	2016	0.072	0.17	0.8082	0.1169	0.217251	0	26.7907	0.190516	0.471844	0.437833	0	0	1
1	Wholesale and retail	0.0871	0	Financial industry	2017	0.04	0.09	0.7329	0.116	0.240501	0	25.5907	0.334532	0.397589	0.499916	0	1	0
1	Wholesale and retail	0.0496	0	0	2017	0.04	0.09	0.5477	0.1461	0.424246	0	24.7648	0.334532	0.397589	0.499916	0	1	0
1	Wholesale and retail	0.0871	0	Financial industry	2018	0.052	0.01	0.7485	0.1051	0.229309	0	25.6614	0.28485	0.3937	0.5048	0	0	0
1	Wholesale and retail	0.0496	0	0	2018	0.052	0.01	0.598	0.1588	0.302226	0	24.7051	0.28485	0.3937	0.5048	0	0	0
1	Wholesale and retail	0.0757	0	Financial industry	2019	0.052	0.02	0.7584	0.1177	0.207348	0	25.6989	0.362527	0.396	0.496	0	0	0
1	Wholesale and retail	0.0496	0	0	2019	0.052	0.02	0.9425	0.1243	0.14746	0	24.5871	0.362527	0.396	0.496	0	0	0
1	Real estate	0.0205	1	Electricity, heat, gas and water production and supply industry	2007	0.145	0.11	0.5777	0.2011	0.12	0	26.5932	0.354643	0.268	0.721	1	0	0
1	Real estate	0.0177	1	Electricity, heat, gas and water production and supply industry	2008	0.091	0.16	0.5798	0.1966	0.12	0	26.7564	0.360306	0.257	0.732	1	0	1
1	Real estate	0.0177	1	Electricity, heat, gas and water production and supply industry	2009	0.1019	0.3	0.5894	0.1435	0.14	0	27.0027	0.370648	0.235	0.755	1	0	0
1	Real estate	0.0177	1	Electricity, heat, gas and water production and supply industry	2010	0.103	0.17	0.5822	0.1262	0.12	0	27.3207	0.376984	0.24	0.751	1	0	0
0	Real estate	0.0177	1	Electricity, heat, gas and water production and supply industry	2011	0.081	0.13	0.6441	0.1206	0.1	0	27.5865	0.352598	0.231	0.761	1	0	0
1	Manufacturing	0.0447	1	Electricity, heat, gas and water production and supply industry	2012	0.077	0.13	0.6819	0.129	0.2	0	27.7443	0.340822	0.227	0.7646	1	0	0
1	Manufacturing	0.0447	1	Electricity, heat, gas and water production and supply industry	2013	0.077	0.08	0.6874	0.1131	0.19	0	27.9213	0.28816	0.223	0.769	1	1	1
1	Manufacturing	0.0447	1	Electricity, heat, gas and water production and supply industry	2014	0.073	0.09	0.7141	0.114	0.14	0	28.0526	0.341839	0.213063	0.779484	1	0	0
1	Manufacturing	0.0358	1	Electricity, heat, gas and water production and supply industry	2015	0.069	0.28	0.7585	0.1227	0.13	0	28.2435	0.366711	0.197381	0.796527	1	0	0
1	Leasing and business services	0.0845	1	Electricity, heat, gas and water production and supply industry	2016	0.0679	0.08	0.7819	0.122	0.13	0	28.3807	0.382366	0.192622	0.802322	1	0	1
1	Leasing and business services	0.0857	1	Electricity, heat, gas and water production and supply industry	2017	0.0674	0.04	0.849	0.1241	0.1	0	28.4768	0.43535	0.19014	0.805562	0	1	1
1	Leasing and business services	0.0857	1	Electricity, heat, gas and water production and supply industry	2018	0.067	0.09	0.9104	0.1207	0.11	0	28.576	0.395617	0.1863	0.8098	0	0	0
1	Leasing and business services	0.0371	1	Electricity, heat, gas and water production and supply industry	2019	0.061	0.09	0.9459	0.1228	0.09	0	28.6379	0.444264	0.162	0.835	0	0	0
1	Financial industry	0.0341	1	Electricity, heat, gas and water production and supply industry	2020	0.012	0.1	0.9575	0.1149	0.03	0	28.6957	0.522319	0.162	0.835	0	0	0
0	0	0	1	Electricity, heat, gas and water production and supply industry	2010	0.138	0.15	0.6732	0.1146	0	0	25.721	0.0704695	0.52	0.359	1	1	1
0	Mining industry	0.0188	1	Electricity, heat, gas and water production and supply industry	2011	0.138	0.13	0.6872	0.1125	0.0307	0	25.9513	0.054727	0.531	0.348	1	0	0
0	Mining industry	0.0188	1	Electricity, heat, gas and water production and supply industry	2012	0.12	0.17	0.6964	0.1257	0.0386	0	26.1203	0.104588	0.5341	0.3476	1	0	0
0	Mining industry	0.0188	1	Electricity, heat, gas and water production and supply industry	2013	0.083	0.16	0.6562	0.113	0.0387	0	26.2925	0.0915885	0.528	0.355	1	1	1
0	Mining industry	0.0188	1	Electricity, heat, gas and water production and supply industry	2014	0.065	0.11	0.6798	0.1117	0.0316	0	26.3715	0.118531	0.527894	0.361696	1	0	0
0	Mining industry	0.0188	1	Electricity, heat, gas and water production and supply industry	2015	0.063	0.13	0.6861	0.105	0.0342	0	26.6025	0.13999	0.498162	0.38833	1	1	1
0	Mining industry	0.0188	1	Electricity, heat, gas and water production and supply industry	2016	0.069	0.13	0.669	0.0996	0.0290578	0	26.7922	0.211609	0.474051	0.424539	1	0	0
0	Mining industry	0.0188	1	Electricity, heat, gas and water production and supply industry	2017	0.053	0.03	0.7562	0.1058	0.0313	0	26.6955	0.230057	0.468299	0.458406	0	0	1
0	Mining industry	0.0188	1	Electricity, heat, gas and water production and supply industry	2018	0.044	0.02	0.8355	0.107	0.0273	0	26.6145	0.312845	0.4253	0.4977	0	0	1
0	0	0	1	Electricity, heat, gas and water production and supply industry	2019	0.03	0.1	0.8656	0.1127	0	0	26.6538	0.298222	0.352	0.538	0	0	0
0	0	0	1	Electricity, heat, gas and water production and supply industry	2020	0.024	0.13	0.9112	0.1196	0	0	26.7975	0.681753	0.352	0.538	0	0	0
1	Manufacturing	0.0729	0	Electricity, heat, gas and water production and supply industry	2009	0.1445	0.34	0.6243	0.1175	0.246966	0	23.7208	0.243872	0.474	0.367	0	0	0
1	Manufacturing	0.0623	0	Manufacturing	2010	0.151	0.21	0.4869	0.1223	0.240304	1	24.178	0.279637	0.505	0.351	0	0	0
0	Wholesale and retail	0.0908	0	Manufacturing	2010	0.151	0.21	0.6911	0.1179	0.154132	0	22.404	0.279637	0.505	0.351	0	0	0
0	Wholesale and retail	0.0369	1	Financial industry	2011	0.15	0.15	0.5982	0.1519	0.0752	0	25.9239	0.264507	0.525	0.334	1	0	0
1	Manufacturing	0.055	0	Real estate	2011	0.15	0.15	0.5693	0.1256	0.234116	0	24.3417	0.264507	0.525	0.334	0	0	0
0	Mining industry	0.0711	0	Manufacturing	2011	0.15	0.15	0.4669	0.161	0.144033	0	24.5174	0.264507	0.525	0.334	0	0	0
1	Manufacturing	0.0603	0	Manufacturing	2012	0.126	0.19	0.5992	0.1425	0.24239	1	24.5617	0.292731	0.5166	0.3453	0	0	0
1	Construction industry	0.1656	0	Manufacturing	2012	0.126	0.19	0.563	0.1624	0.0959612	0	23.136	0.292731	0.5166	0.3453	0	0	0
0	Electricity, heat, gas and water production and supply industry	0.0989	0	Manufacturing	2012	0.126	0.19	0.531	0.1445	0.133787	0	23.3829	0.292731	0.5166	0.3453	0	0	0
1	Manufacturing	0.0991	0	0	2012	0.126	0.19	0.5344	0.1575	0.234351	0	24.1612	0.292731	0.5166	0.3453	0	0	0
0	Mining industry	0.0711	0	Manufacturing	2012	0.126	0.19	0.4858	0.1475	0.135563	0	24.8371	0.292731	0.5166	0.3453	0	0	0
0	Wholesale and retail	0.0998	1	0	2012	0.126	0.19	0.4238	0.1334	0.277328	0	25.4123	0.292731	0.5166	0.3453	1	0	0
0	Wholesale and retail	0.0369	1	Financial industry	2012	0.126	0.19	0.5747	0.1465	0.124	0	26.2052	0.292731	0.5166	0.3453	1	0	0
1	Construction industry	0.1656	0	Manufacturing	2013	0.1	0.16	0.5167	0.1407	0.0432883	0	23.4353	0.313325	0.517	0.352	0	1	1
0	0	0	0	Information transmission, software and information technology services	2013	0.1	0.16	0.6496	0.146	0	0	22.7373	0.313325	0.517	0.352	0	1	1
1	Manufacturing	0.0991	0	0	2013	0.1	0.16	0.4423	0.1776	0.218445	0	24.5385	0.313325	0.517	0.352	0	1	1
1	Manufacturing	0.166	0	0	2013	0.1	0.16	0.4935	0.2365	0.344604	0	23.5413	0.313325	0.517	0.352	0	1	1
0	Mining industry	0.0711	0	Manufacturing	2013	0.1	0.16	0.5458	0.1497	0.176789	0	24.8001	0.313325	0.517	0.352	0	1	1
0	Wholesale and retail	0.0998	1	0	2013	0.1	0.16	0.3996	0.1307	0.201855	0	25.5916	0.313325	0.517	0.352	1	1	1
0	Wholesale and retail	0.0369	1	Financial industry	2013	0.1	0.16	0.5698	0.1307	0.1395	0	26.2888	0.313325	0.517	0.352	1	1	1
0	Electricity, heat, gas and water production and supply industry	0.0989	0	Manufacturing	2013	0.1	0.16	0.4882	0.1215	0.114724	0	23.7473	0.313325	0.517	0.352	0	1	1
1	Manufacturing	0.166	0	0	2014	0.085	0.12	0.4714	0.1578	0.323484	0	24.0173	0.280905	0.48928	0.386983	0	0	0
1	Construction industry	0.1656	0	Manufacturing	2014	0.085	0.12	0.5271	0.1201	0.0380789	0	23.8513	0.280905	0.48928	0.386983	0	0	0
0	Mining industry	0.0794	0	Manufacturing	2014	0.085	0.12	0.6388	0.1604	0.180707	0	24.8513	0.280905	0.48928	0.386983	0	0	0
0	Electricity, heat, gas and water production and supply industry	0.0994	0	Manufacturing	2014	0.085	0.12	0.5097	0.1405	0.090581	0	23.7671	0.280905	0.48928	0.386983	0	0	0
1	Manufacturing	0.0995	0	0	2014	0.085	0.12	0.5223	0.1558	0.249	0	24.8812	0.280905	0.48928	0.386983	0	0	0
0	Wholesale and retail	0.0998	1	0	2014	0.085	0.12	0.4661	0.1187	0.210926	0	25.5958	0.280905	0.48928	0.386983	0	0	0
0	0	0	0	Information transmission, software and information technology services	2014	0.085	0.12	0.4679	0.1334	0	0	23.1489	0.280905	0.48928	0.386983	0	0	0
0	Wholesale and retail	0.0369	1	Financial industry	2014	0.085	0.12	0.5696	0.1269	0.0378	0	26.4278	0.280905	0.48928	0.386983	1	0	0
0	Mining industry	0.0726	0	Manufacturing	2015	0.079	0.11	0.7722	0.1535	0.141471	0	24.8634	0.300318	0.440822	0.436817	0	0	0
1	Construction industry	0.1656	0	Manufacturing	2015	0.079	0.11	0.515	0.1896	0.0475365	0	24.1724	0.300318	0.440822	0.436817	0	0	0
0	Wholesale and retail	0.0998	1	0	2015	0.079	0.11	0.5523	0.1152	0.253959	0	25.7631	0.300318	0.440822	0.436817	1	0	0
1	Manufacturing	0.166	0	0	2015	0.079	0.11	0.4289	0.1332	0.260496	0	24.466	0.300318	0.440822	0.436817	0	0	0
0	Wholesale and retail	0.0369	1	Financial industry	2015	0.079	0.11	0.5587	0.1595	0.0485	0	26.4961	0.300318	0.440822	0.436817	1	0	0
0	Electricity, heat, gas and water production and supply industry	0.0994	0	Manufacturing	2015	0.079	0.11	0.509	0.2187	0.0600118	0	23.8625	0.300318	0.440822	0.436817	0	0	0
0	0	0	0	Information transmission, software and information technology services	2015	0.079	0.11	0.4834	0.1244	0	0	23.336	0.300318	0.440822	0.436817	0	0	0
1	Manufacturing	0.0995	0	0	2015	0.079	0.11	0.608	0.1899	0.1728	0	25.0063	0.300318	0.440822	0.436817	0	0	0
1	Transportation, warehousing and postal industry	0.0865	0	Financial industry	2016	0.078	0.11	0.6547	0.1304	0.0185548	0	24.8946	0.337825	0.408353	0.47234	0	0	1
1	Manufacturing	0.166	0	0	2016	0.078	0.11	0.3876	0.1333	0.188852	0	24.8234	0.337825	0.408353	0.47234	0	0	1
0	Real estate	0.0604	0	Manufacturing	2016	0.078	0.11	0.599235	0.1425	0.1455	0	25.3548	0.337825	0.408353	0.47234	0	0	1
1	Manufacturing	0.0995	0	0	2016	0.078	0.11	0.5848	0.1427	0.1209	0	25.3609	0.337825	0.408353	0.47234	0	0	1
0	Wholesale and retail	0.0998	1	0	2016	0.078	0.11	0.5081	0.1309	0.3121	0	26.0538	0.337825	0.408353	0.47234	1	0	1
0	Wholesale and retail	0.0369	1	Financial industry	2016	0.078	0.11	0.5039	0.1334	0.033	0	26.612	0.337825	0.408353	0.47234	1	0	1
0	Mining industry	0.072588	0	Manufacturing	2016	0.078	0.11	0.7043	0.1279	0.137339	0	25.0869	0.337825	0.408353	0.47234	0	0	1
0	Electricity, heat, gas and water production and supply industry	0.0805	0	Manufacturing	2016	0.078	0.11	0.5337	0.3025	0.0621347	0	23.9342	0.337825	0.408353	0.47234	0	0	1
0	Construction industry	0.1656	0	Manufacturing	2016	0.078	0.11	0.463	0.1389	0.111401	0	24.6953	0.337825	0.408353	0.47234	0	0	1
0	Wholesale and retail	0.099819	1	0	2017	0.081	0.09	0.6918	0.1286	0.21499	0	26.0664	0.378354	0.387454	0.497286	0	0	0
0	Construction industry	0.1656	0	Manufacturing	2017	0.081	0.09	0.4457	0.1369	0.0979313	0	24.9842	0.378354	0.387454	0.497286	0	0	0
0	Electricity, heat, gas and water production and supply industry	0.0805	0	Manufacturing	2017	0.081	0.09	0.5397	0.238	0.0616191	0	24.1236	0.378354	0.387454	0.497286	0	0	0
0	Real estate	0.0477	0	Construction industry	2017	0.081	0.09	0.760864	0.1175	0.1439	0	25.4324	0.378354	0.387454	0.497286	0	0	0
1	Manufacturing	0.0995	0	Accommodation and catering	2017	0.081	0.09	0.5695	0.1372	0.1105	0	25.4201	0.378354	0.387454	0.497286	0	0	0
1	Manufacturing	0.166	0	0	2017	0.081	0.09	0.421	0.1185	0.175066	0	25.1139	0.378354	0.387454	0.497286	0	0	0
0	Wholesale and retail	0.0369	1	Financial industry	2017	0.081	0.09	0.4806	0.1366	0.0487	0	26.7976	0.378354	0.387454	0.497286	0	0	0
1	Transportation, warehousing and postal industry	0.0865	0	Financial industry	2017	0.081	0.09	0.6279	0.1112	0.022406	0	25.1257	0.378354	0.387454	0.497286	0	0	0
0	Construction industry	0.1492	0	Manufacturing	2018	0.08	0.06	0.6919	0.1469	0.108512	0	24.6762	0.415963	0.3767	0.514	0	1	0
0	Construction industry	0.1179	0	0	2018	0.08	0.06	0.6984	0.1147	0.0689218	0	25.0206	0.415963	0.3767	0.514	0	1	0
0	Construction industry	0.1656	0	Manufacturing	2018	0.08	0.06	0.5849	0.1329	0.141182	0	25.1367	0.415963	0.3767	0.514	0	1	0
0	Wholesale and retail	0.0998	1	0	2018	0.08	0.06	0.6962	0.1167	0.253797	0	26.0553	0.415963	0.3767	0.514	1	1	0
0	Real estate	0.0477	0	Construction industry	2018	0.08	0.06	0.615483	0.1465	0.1439	0	25.3683	0.415963	0.3767	0.514	0	1	0
1	Transportation, warehousing and postal industry	0.0865	0	Financial industry	2018	0.08	0.06	0.7513	0.1194	0.0252272	0	25.1744	0.415963	0.3767	0.514	0	1	0
0	Wholesale and retail	0.0332	1	Financial industry	2018	0.08	0.06	0.5372	0.1408	0.0704	0	26.9223	0.415963	0.3767	0.514	0	1	0
1	Manufacturing	0.0995	0	Accommodation and catering	2018	0.08	0.06	0.6015	0.139	0.1008	0	25.3944	0.415963	0.3767	0.514	0	1	0
0	Real estate	0.0995	0	0	2018	0.08	0.06	0.4931	0.1611	0.210104	0	24.9132	0.415963	0.3767	0.514	0	1	0
1	Transportation, warehousing and postal industry	0.0865	0	Financial industry	2019	0.075	0.07	0.7918	0.115	0.021685	0	25.3898	0.433053	0.373	0.524	0	1	0
0	Construction industry	0.1492	0	Manufacturing	2019	0.075	0.07	0.7581	0.1673	0.0883	0	24.6056	0.433053	0.373	0.524	0	1	0
1	Manufacturing	0.0995	0	Accommodation and catering	2019	0.075	0.07	0.647	0.1687	0.0907	0	25.4253	0.433053	0.373	0.524	0	1	0
0	Wholesale and retail	0.0998	1	0	2019	0.075	0.07	0.7928	0.12	0.2445	0	26.0752	0.433053	0.373	0.524	0	1	0
0	Construction industry	0.1656	0	Manufacturing	2019	0.075	0.07	0.7289	0.1209	0.168245	0	25.2416	0.433053	0.373	0.524	0	1	0
1	Manufacturing	0.15472	0	Construction industry	2019	0.075	0.07	0.4465	0.1126	0.115789	0	25.095	0.433053	0.373	0.524	0	1	0
0	Real estate	0.0477	0	Manufacturing	2019	0.075	0.07	0.675639	0.1544	0.1311	0	25.3822	0.433053	0.373	0.524	0	1	0
0	Wholesale and retail	0.03322	1	Financial industry	2019	0.075	0.07	0.6227	0.1569	0.0583	0	27.0483	0.433053	0.373	0.524	0	1	0
1	Manufacturing	0.0891	0	Accommodation and catering	2020	0.038	0.1	0.803592	0.1687	0.1037	0	25.5523	1.57846	0.373	0.524	0	1	0
0	Real estate	0.0311	0	Manufacturing	2020	0.038	0.1	0.62427	0.0919	0.1251	0	25.4557	1.57846	0.373	0.524	0	1	0
0	Wholesale and retail	0.0332	1	Financial industry	2020	0.038	0.1	0.6666	0.1423	0.1215	0	27.204	1.57846	0.373	0.524	0	1	0
0	Construction industry	0.1656	0	Manufacturing	2020	0.038	0.1	0.7057	0.1387	0.144896	0	25.5014	1.57846	0.373	0.524	0	1	0
0	Wholesale and retail	0.0998	1	0	2020	0.038	0.1	0.475047	0.1117	0.2445	0	26.138	1.57846	0.373	0.524	0	1	0
1	Transportation, warehousing and postal industry	0.0865	0	Financial industry	2020	0.038	0.1	0.62942	0.131	0.021685	0	25.5602	1.57846	0.373	0.524	0	1	0
0	Construction industry	0.1492	0	Manufacturing	2020	0.038	0.1	0.47167	0.1282	0.1008	0	24.6366	1.57846	0.373	0.524	0	1	0
1	Wholesale and retail	0.0326	1	Financial industry	2008	0.1649	0.21	0.5016	0.1238	0.184	0	25.5341	0.461809	0.601	0.379	1	0	1
1	Wholesale and retail	0.0326	1	Financial industry	2009	0.1655	0.4	0.473	0.1248	0.072	0	25.7317	0.546953	0.53	0.453	1	0	0
1	Financial industry	0.0298	1	Financial industry	2010	0.174	0.19	0.4833	0.113	0.014	1	26.0406	0.688094	0.525	0.46	1	0	0
0	Financial industry	0.0283	1	Financial industry	2011	0.164	0.07	0.5566	0.1133	0.01	1	26.1844	0.532126	0.524	0.462	1	0	0
0	Financial industry	0.0284	1	Financial industry	2012	0.138	0.15	0.6025	0.1305	0.01	1	26.4348	0.498081	0.5168	0.4699	1	0	0
0	Financial industry	0.0284	1	Financial industry	2013	0.125	0.15	0.5999	0.1104	0.02	1	26.7288	0.484863	0.506	0.481	1	1	0
0	Financial industry	0.0238	1	Financial industry	2014	0.1	0.06	0.5851	0.1288	0.011	1	26.8947	0.448142	0.491631	0.495658	1	0	0
0	Financial industry	0.0238	1	Financial industry	2015	0.093	0.14	0.5593	0.1223	0.013	1	27.0613	0.50208	0.465844	0.521529	1	1	0
1	Financial industry	0.0238	1	Financial industry	2016	0.091	0.07	0.5857	0.1188	0.01	1	27.2114	0.561168	0.423326	0.564361	1	0	0
1	Financial industry	0.0238	1	Financial industry	2017	0.0364	0.03	0.6956	0.1074	0.02	1	27.2771	0.481627	0.409376	0.581515	1	1	1
1	Financial industry	0.0238	1	Financial industry	2018	0.036	0	0.8559	0.1453	0.01	1	27.2145	0.6927	0.4046	0.5862	1	0	1
1	Financial industry	0.0238	1	Financial industry	2019	0.048	0.03	0.8505	0.1524	0.00918537	1	27.2296	0.896203	0.352	0.635	1	0	0
1	Financial industry	0.0238	1	Financial industry	2020	0.015	0.07	0.8706	0.1448	0.0100707	1	27.2567	1.34627	0.352	0.635	1	0	0
0	Real estate	0.057	0	0	2010	0.135	0.25	0.4975	0.1457	0.0417273	0	23.3294	0.219217	0.49	0.416	0	0	0
0	Real estate	0.0335	0	Financial industry	2011	0.121	0.15	0.5202	0.152	0.033282	0	23.6545	0.187279	0.502	0.41	0	1	0
0	Real estate	0.0335	0	Financial industry	2012	0.115	0.18	0.5532	0.1433	0.0475832	0	23.9879	0.165678	0.4952	0.4196	0	0	0
0	Wholesale and retail	0.0744	0	Electricity, heat, gas and water production and supply industry	2012	0.115	0.18	0.6708	0.1358	0.204593	0	24.9389	0.165678	0.4952	0.4196	1	0	0
0	Real estate	0.0335	0	Financial industry	2013	0.098	0.11	0.579	0.141	0.0462695	0	24.3318	0.155573	0.493	0.42	0	1	1
0	Wholesale and retail	0.0683	0	Electricity, heat, gas and water production and supply industry	2013	0.098	0.11	0.6775	0.1414	0.12	0	25.1013	0.155573	0.493	0.42	1	1	1
0	Real estate	0.0335	0	Financial industry	2014	0.08	0.09	0.669	0.124	0.0572035	0	24.42	0.193343	0.487351	0.433803	0	0	0
0	Wholesale and retail	0.0684	0	Electricity, heat, gas and water production and supply industry	2014	0.08	0.09	0.7101	0.138	0.202	0	25.366	0.193343	0.487351	0.433803	1	0	0
0	Wholesale and retail	0.095	0	Electricity, heat, gas and water production and supply industry	2015	0.08	0.14	0.7073	0.1157	0.218507	0	25.5024	0.239305	0.473801	0.444544	1	0	0
0	Real estate	0.0335	0	Financial industry	2015	0.08	0.14	0.7192	0.135	0.0814043	0	24.5347	0.239305	0.473801	0.444544	0	0	0
0	Real estate	0.0335	0	Financial industry	2016	0.081	0.13	0.5922	0.1302	0.0782587	0	24.659	0.262546	0.469748	0.454003	0	0	0
1	Wholesale and retail	0.1209	0	Electricity, heat, gas and water production and supply industry	2016	0.081	0.13	0.7644	0.1206	0.3001	0	25.6427	0.262546	0.469748	0.454003	0	0	0
1	Wholesale and retail	0.1353	0	Electricity, heat, gas and water production and supply industry	2017	0.078	0.07	0.7446	0.1288	0.1887	0	25.6813	0.390236	0.458993	0.468228	0	1	1
0	Real estate	0.0335	0	Financial industry	2017	0.078	0.07	0.7347	0.125	0.0651658	0	24.8266	0.390236	0.458993	0.468228	0	1	1
0	Financial industry	0.0493	0	Financial industry	2018	0.068	0.03	0.8155	0.1284	0.00081642	1	24.8529	0.420089	0.4454	0.4791	0	0	0
1	Wholesale and retail	0.1247	0	Electricity, heat, gas and water production and supply industry	2018	0.068	0.03	0.8573	0.1323	0.2	0	25.6984	0.420089	0.4454	0.4791	0	0	0
1	Wholesale and retail	0.1247	0	Electricity, heat, gas and water production and supply industry	2019	0.065	0.07	0.8523	0.1329	0.1274	0	25.7426	0.476193	0.423	0.503	0	0	0
1	Wholesale and retail	0.1247	0	Electricity, heat, gas and water production and supply industry	2020	0.039	0.1	0.768375	0.1392	0.1887	0	25.8066	1.77564	0.423	0.503	0	0	0
0	Leasing and business services	0.0453	0	Financial industry	2009	0.1295	0.29	0.7065	0.1214	0.1	0	25.8133	0.265005	0.487	0.364	0	0	0
0	Leasing and business services	0.0544	0	Electricity, heat, gas and water production and supply industry	2010	0.146	0.23	0.7334	0.1206	0.15	0	26.0655	0.28203	0.521	0.339	1	1	0
0	Leasing and business services	0.0544	0	Electricity, heat, gas and water production and supply industry	2011	0.135	0.19	0.6681	0.1468	0.21	0	26.2723	0.285347	0.543	0.325	1	0	0
0	Leasing and business services	0.0402	1	Financial industry	2013	0.104	0.16	0.7012	0.1519	0.01	0	26.669	0.363159	0.546	0.33	1	0	0
0	Leasing and business services	0.0402	1	Financial industry	2014	0.092	0.12	0.6755	0.1341	0.15	0	26.9028	0.395573	0.531335	0.353915	0	0	1
0	Leasing and business services	0.0402	1	Electricity, heat, gas and water production and supply industry	2015	0.0871	0.16	0.6777	0.1325	0.21	0	27.1787	0.449776	0.497456	0.390905	0	1	1
1	Leasing and business services	0.0402	1	Electricity, heat, gas and water production and supply industry	2016	0.0869	0.19	0.6004	0.1299	0.21	0	27.3497	0.458603	0.48434	0.410459	0	0	1
1	Leasing and business services	0.0402	1	Electricity, heat, gas and water production and supply industry	2017	0.0846	0.12	0.6136	0.1219	0.21	0	27.5346	0.475668	0.475175	0.429249	0	1	1
1	Leasing and business services	0.0402	1	Electricity, heat, gas and water production and supply industry	2018	0.08	0.11	0.6653	0.1165	0.136209	0	27.6803	0.402092	0.4613	0.4508	0	0	0
1	Leasing and business services	0.0402	1	Electricity, heat, gas and water production and supply industry	2019	0.075	0.07	0.7813	0.1321	0.09	0	27.7548	0.470494	0.413	0.508	0	0	0
1	Leasing and business services	0.0416	1	Electricity, heat, gas and water production and supply industry	2020	0.039	0.1	0.8036	0.1212	0.0942485	0	27.8714	1.76061	0.413	0.508	0	0	0
1	Real estate	0.0972	0	Manufacturing	2008	0.1202	0.22	0.6991	0.1231	0.0638245	0	23.3811	0.110318	0.57	0.334	0	1	0
0	Wholesale and retail	0.1348	1	Agriculture, forestry, animal husbandry and fishery	2008	0.1202	0.22	0.6336	0.1134	0.237956	0	24.6261	0.110318	0.57	0.334	1	1	0
1	Manufacturing	0.098	0	Transportation, warehousing and postal industry	2008	0.1202	0.22	0.7462	0.1767	0.204458	0	23.6224	0.110318	0.57	0.334	0	1	0
1	Manufacturing	0.0883	0	Manufacturing	2009	0.1218	0.29	0.5915	0.1433	0.40476	1	23.783	0.127077	0.558	0.347	1	0	0
1	Manufacturing	0.098	0	Transportation, warehousing and postal industry	2009	0.1218	0.29	0.6829	0.1606	0.244496	0	23.9562	0.127077	0.558	0.347	0	0	0
0	Wholesale and retail	0.03	1	Electricity, heat, gas and water production and supply industry	2009	0.1218	0.29	0.7193	0.2305	0.0666	0	23.9864	0.127077	0.558	0.347	0	0	0
0	Wholesale and retail	0.1022	1	Manufacturing	2009	0.1218	0.29	0.646	0.1166	0.1684	0	24.847	0.127077	0.558	0.347	1	0	0
1	Real estate	0.0972	0	Manufacturing	2009	0.1218	0.29	0.6793	0.1374	0.0384769	0	23.5706	0.127077	0.558	0.347	0	0	0
1	Manufacturing	0.1603	1	Construction industry	2010	0.123	0.18	0.5414	0.111	0.2031	0	24.8654	0.13578	0.542	0.366	0	0	0
1	Manufacturing	0.0883	0	Manufacturing	2010	0.123	0.18	0.622	0.1306	0.370566	1	23.955	0.13578	0.542	0.366	1	0	0
1	Real estate	0.0447	1	Manufacturing	2010	0.123	0.18	0.6568	0.0914	0.0812	0	25.1754	0.13578	0.542	0.366	1	0	0
1	Manufacturing	0.098	0	Transportation, warehousing and postal industry	2010	0.123	0.18	0.5928	0.1312	0.319987	0	24.3559	0.13578	0.542	0.366	0	0	0
1	Manufacturing	0.1722	0	0	2010	0.123	0.18	0.6727	0.1015	0.426181	0	24.4202	0.13578	0.542	0.366	0	0	0
1	Real estate	0.0972	0	Manufacturing	2010	0.123	0.18	0.6959	0.1224	0.0287	0	23.9741	0.13578	0.542	0.366	0	0	0
1	Manufacturing	0.0988	0	Construction industry	2010	0.123	0.18	0.5861	0.1379	0.342765	0	23.6001	0.13578	0.542	0.366	0	0	0
1	Real estate	0.035	0	Transportation, warehousing and postal industry	2010	0.123	0.18	0.5939	0.1208	0.0560392	0	24.674	0.13578	0.542	0.366	0	0	0
1	Real estate	0.0972	0	Manufacturing	2011	0.109	0.13	0.7058	0.1462	0.0414741	0	23.9715	0.139221	0.529	0.383	0	0	0
1	Manufacturing	0.1544	0	0	2011	0.109	0.13	0.7104	0.1232	0.442277	0	24.5563	0.139221	0.529	0.383	0	0	0
1	Manufacturing	0.0988	0	Construction industry	2011	0.109	0.13	0.6561	0.1367	0.31196	0	23.7501	0.139221	0.529	0.383	0	0	0
1	Manufacturing	0.098	0	Transportation, warehousing and postal industry	2011	0.109	0.13	0.6879	0.1273	0.326575	0	24.3993	0.139221	0.529	0.383	0	0	0
1	Manufacturing	0.0883	0	Manufacturing	2011	0.109	0.13	0.6902	0.2308	0.392909	1	24.2733	0.139221	0.529	0.383	1	0	0
1	Manufacturing	0.0499	1	Information transmission, software and information technology services	2011	0.109	0.13	0.7288	0.1208	0.3843	0	24.4568	0.139221	0.529	0.383	1	0	0
1	Real estate	0.0447	1	Manufacturing	2011	0.109	0.13	0.6571	0.109	0.0533	0	25.0707	0.139221	0.529	0.383	1	0	0
1	Real estate	0.0342	0	Transportation, warehousing and postal industry	2011	0.109	0.13	0.6455	0.1158	0.0517	0	24.7535	0.139221	0.529	0.383	0	0	0
1	Manufacturing	0.1603	1	Construction industry	2011	0.109	0.13	0.5536	0.1452	0.2258	0	25.0674	0.139221	0.529	0.383	0	0	0
1	Real estate	0.0342	0	Transportation, warehousing and postal industry	2012	0.098	0.18	0.6537	0.1369	0.0636	0	25.0007	0.139529	0.5146	0.3998	0	0	0
1	Real estate	0.0447	1	Manufacturing	2012	0.098	0.18	0.6597	0.1307	0.0945	0	25.1503	0.139529	0.5146	0.3998	0	0	0
1	Manufacturing	0.0883	0	Manufacturing	2012	0.098	0.18	0.6942	0.1905	0.433057	1	24.4785	0.139529	0.5146	0.3998	1	0	0
1	Manufacturing	0.0592	0	Financial industry	2012	0.098	0.18	0.7219	0.1283	0.422257	0	24.6217	0.139529	0.5146	0.3998	1	0	0
1	Manufacturing	0.0499	1	Information transmission, software and information technology services	2012	0.098	0.18	0.7108	0.1284	0.4381	0	24.6027	0.139529	0.5146	0.3998	1	0	0
1	Manufacturing	0.098	0	Transportation, warehousing and postal industry	2012	0.098	0.18	0.6822	0.1301	0.302948	0	24.6527	0.139529	0.5146	0.3998	0	0	0
1	Manufacturing	0.1544	0	0	2012	0.098	0.18	0.6989	0.1236	0.443074	0	24.694	0.139529	0.5146	0.3998	0	0	0
1	Real estate	0.0991	0	Manufacturing	2012	0.098	0.18	0.6702	0.1476	0.0231	0	24.149	0.139529	0.5146	0.3998	0	0	0
1	Manufacturing	0.0988	0	Construction industry	2012	0.098	0.18	0.5769	0.1288	0.321457	0	23.9156	0.139529	0.5146	0.3998	0	0	0
1	Real estate	0.1635	0	Wholesale and retail	2012	0.098	0.18	0.663	0.145	0.0183332	0	23.018	0.139529	0.5146	0.3998	0	0	0
1	Manufacturing	0.1603	1	Construction industry	2012	0.098	0.18	0.5957	0.137	0.3116	0	25.3449	0.139529	0.5146	0.3998	0	0	0
1	Manufacturing	0.0883	0	Manufacturing	2013	0.096	0.14	0.6819	0.159	0.437257	1	24.6606	0.140495	0.501	0.412	1	0	1
0	Wholesale and retail	0.1365	1	Electricity, heat, gas and water production and supply industry	2013	0.096	0.14	0.6956	0.1209	0.1907	0	24.4585	0.140495	0.501	0.412	0	0	1
0	Financial industry	0.1841	0	0	2013	0.096	0.14	0.7017	0.142	0.00054471	0	24.1356	0.140495	0.501	0.412	0	0	1
1	Manufacturing	0.1544	0	0	2013	0.096	0.14	0.6513	0.125	0.470807	0	24.8878	0.140495	0.501	0.412	0	0	1
0	Wholesale and retail	0.1046	0	Construction industry	2013	0.096	0.14	0.5665	0.1416	0.221208	0	24.0625	0.140495	0.501	0.412	0	0	1
1	Real estate	0.0447	1	Manufacturing	2013	0.096	0.14	0.6397	0.1198	0.067	0	25.2666	0.140495	0.501	0.412	0	0	1
1	Manufacturing	0.1603	1	Construction industry	2013	0.096	0.14	0.5679	0.1088	0.2797	0	25.6336	0.140495	0.501	0.412	0	0	1
1	Manufacturing	0.0981	0	Transportation, warehousing and postal industry	2013	0.096	0.14	0.6159	0.1466	0.291823	0	24.8925	0.140495	0.501	0.412	0	0	1
0	Wholesale and retail	0.0381	0	Transportation, warehousing and postal industry	2013	0.096	0.14	0.572	0.1159	0.1558	0	25.3339	0.140495	0.501	0.412	0	0	1
1	Manufacturing	0.0653	0	Financial industry	2013	0.096	0.14	0.6619	0.1051	0.43755	0	24.7698	0.140495	0.501	0.412	1	0	1
1	Real estate	0.0991	0	Manufacturing	2013	0.096	0.14	0.6448	0.1331	0.0095	0	24.3855	0.140495	0.501	0.412	0	0	1
1	Manufacturing	0.0499	1	Information transmission, software and information technology services	2013	0.096	0.14	0.6464	0.1044	0.4429	0	24.8352	0.140495	0.501	0.412	1	0	1
0	Financial industry	0.1841	0	0	2014	0.087	0.09	0.7348	0.1457	0.00047138	0	24.2554	0.0867137	0.484431	0.434824	0	0	0
1	Real estate	0.0991	0	Manufacturing	2014	0.087	0.09	0.6295	0.1195	0.0408	0	24.5553	0.0867137	0.484431	0.434824	0	0	0
1	Real estate	0.0447	1	Manufacturing	2014	0.087	0.09	0.6103	0.1068	0.0765	0	25.5345	0.0867137	0.484431	0.434824	1	0	0
0	Wholesale and retail	0.0282	0	Transportation, warehousing and postal industry	2014	0.087	0.09	0.522	0.1334	0.1478	0	25.4884	0.0867137	0.484431	0.434824	0	0	0
1	Manufacturing	0.3483	1	Electricity, heat, gas and water production and supply industry	2014	0.087	0.09	0.6751	0.1278	0.26	0	24.5902	0.0867137	0.484431	0.434824	0	0	0
0	Wholesale and retail	0.0999	0	Construction industry	2014	0.087	0.09	0.5122	0.107	0.205185	0	24.3029	0.0867137	0.484431	0.434824	0	0	0
1	Manufacturing	0.0883	0	Financial industry	2014	0.087	0.09	0.6451	0.1136	0.462817	0	24.7352	0.0867137	0.484431	0.434824	1	0	0
1	Manufacturing	0.1544	0	0	2014	0.087	0.09	0.7114	0.1233	0.174	0	25.134	0.0867137	0.484431	0.434824	0	0	0
1	Manufacturing	0.0981	0	Transportation, warehousing and postal industry	2014	0.087	0.09	0.6525	0.139	0.270177	0	25.0147	0.0867137	0.484431	0.434824	0	0	0
1	Manufacturing	0.1603	1	Construction industry	2014	0.087	0.09	0.5554	0.1075	0.2729	0	25.7742	0.0867137	0.484431	0.434824	0	0	0
1	Construction industry	0.0426	1	Information transmission, software and information technology services	2014	0.087	0.09	0.6491	0.1196	0.0571	0	24.9822	0.0867137	0.484431	0.434824	1	0	0
1	Manufacturing	0.0653	0	Financial industry	2014	0.087	0.09	0.7417	0.1171	0.480765	0	24.8763	0.0867137	0.484431	0.434824	1	0	0
1	Manufacturing	0.0653	0	Financial industry	2015	0.0795	0.11	0.7276	0.1154	0.452681	0	24.952	0.104244	0.468013	0.452957	0	0	0
1	Construction industry	0.0426	1	Information transmission, software and information technology services	2015	0.0795	0.11	0.6575	0.1091	0.0419	0	25.1449	0.104244	0.468013	0.452957	1	0	0
0	Financial industry	0.1841	0	0	2015	0.0795	0.11	0.717	0.1305	0.0089355	0	24.5406	0.104244	0.468013	0.452957	0	0	0
0	Wholesale and retail	0.0282	0	Transportation, warehousing and postal industry	2015	0.0795	0.11	0.5416	0.147	0.0529	0	25.7424	0.104244	0.468013	0.452957	0	0	0
1	Manufacturing	0.3483	1	Electricity, heat, gas and water production and supply industry	2015	0.0795	0.11	0.6749	0.1137	0.2914	0	24.7005	0.104244	0.468013	0.452957	0	0	0
1	Real estate	0.0991	0	Manufacturing	2015	0.0795	0.11	0.6413	0.1375	0.0287	0	24.748	0.104244	0.468013	0.452957	0	0	0
1	Manufacturing	0.1603	1	Construction industry	2015	0.0795	0.11	0.5999	0.1504	0.2547	0	25.9556	0.104244	0.468013	0.452957	0	0	0
1	Manufacturing	0.0981	0	Transportation, warehousing and postal industry	2015	0.0795	0.11	0.6309	0.1146	0.267674	0	25.2449	0.104244	0.468013	0.452957	0	0	0
1	Real estate	0.0373	1	Mining industry	2015	0.0795	0.11	0.5612	0.1169	0.0496	0	25.7529	0.104244	0.468013	0.452957	0	0	0
0	Wholesale and retail	0.0999	0	Construction industry	2015	0.0795	0.11	0.5248	0.1205	0.0944	0	24.6888	0.104244	0.468013	0.452957	0	0	0
1	Manufacturing	0.1544	0	0	2015	0.0795	0.11	0.6832	0.1299	0.434233	0	25.2427	0.104244	0.468013	0.452957	0	0	0
1	Real estate	0.1682	0	Wholesale and retail	2015	0.0795	0.11	0.6704	0.1267	0.0711796	0	23.5064	0.104244	0.468013	0.452957	0	0	0
1	Manufacturing	0.0883	0	Financial industry	2015	0.0795	0.11	0.6534	0.1041	0.434334	0	24.8852	0.104244	0.468013	0.452957	1	0	0
1	Financial industry	0.05	0	Financial industry	2016	0.076	0.12	0.7062	0.1315	0.00810524	1	25.1465	0.123839	0.46077	0.466769	1	0	0
1	Financial industry	0.1841	0	0	2016	0.076	0.12	0.6675	0.1131	0.0102624	0	24.7659	0.123839	0.46077	0.466769	0	0	0
0	Real estate	0.1674	0	Wholesale and retail	2016	0.076	0.12	0.6778	0.1156	0.0654868	0	23.7302	0.123839	0.46077	0.466769	0	0	0
1	Manufacturing	0.0981	0	Transportation, warehousing and postal industry	2016	0.076	0.12	0.6596	0.1066	0.228452	0	25.3865	0.123839	0.46077	0.466769	0	0	0
0	Construction industry	0.0454	0	Information transmission, software and information technology services	2016	0.076	0.12	0.6771	0.1472	0.0596	0	25.3683	0.123839	0.46077	0.466769	0	0	0
0	Real estate	0.0991	0	Manufacturing	2016	0.076	0.12	0.6289	0.1268	0.0287	0	24.8872	0.123839	0.46077	0.466769	0	0	0
1	Manufacturing	0.3483	1	Electricity, heat, gas and water production and supply industry	2016	0.076	0.12	0.6107	0.1119	0.2944	0	24.9742	0.123839	0.46077	0.466769	0	0	0
0	Wholesale and retail	0.0282	0	Transportation, warehousing and postal industry	2016	0.076	0.12	0.4872	0.123	0.1758	0	25.9508	0.123839	0.46077	0.466769	0	0	0
1	Manufacturing	0.1544	0	0	2016	0.076	0.12	0.5612	0.1168	0.410399	0	25.3641	0.123839	0.46077	0.466769	0	0	0
0	Wholesale and retail	0.0999	0	Construction industry	2016	0.076	0.12	0.5213	0.1193	0.103	0	24.8665	0.123839	0.46077	0.466769	0	0	0
1	Manufacturing	0.1009	1	Construction industry	2016	0.076	0.12	0.5824	0.12	0.216	0	26.3508	0.123839	0.46077	0.466769	0	0	0
1	Manufacturing	0.0352	1	Mining industry	2016	0.076	0.12	0.5697	0.1209	0.1574	0	26.0568	0.123839	0.46077	0.466769	0	0	0
1	Manufacturing	0.0653	0	Financial industry	2016	0.076	0.12	0.734	0.1306	0.452323	0	25.0274	0.123839	0.46077	0.466769	0	0	0
1	Financial industry	0.1841	0	0	2017	0.0736	0.06	0.6077	0.1315	0.0142182	0	24.9059	0.167585	0.453545	0.47992	0	1	1
1	Manufacturing	0.0981	0	Transportation, warehousing and postal industry	2017	0.0736	0.06	0.6187	0.139	0.1899	0	25.5487	0.167585	0.453545	0.47992	0	1	1
0	Wholesale and retail	0.0252	0	Electricity, heat, gas and water production and supply industry	2017	0.0736	0.06	0.7169	0.1318	0.2504	0	25.3973	0.167585	0.453545	0.47992	0	1	1
1	Manufacturing	0.0653	0	Financial industry	2017	0.0736	0.06	0.7307	0.1245	0.433652	0	25.0734	0.167585	0.453545	0.47992	0	1	1
0	Real estate	0.10073	0	Manufacturing	2017	0.0736	0.06	0.613	0.1176	0.0287	0	25.2028	0.167585	0.453545	0.47992	0	1	1
1	Manufacturing	0.1009	1	Construction industry	2017	0.0736	0.06	0.5913	0.166	0.172	0	26.4478	0.167585	0.453545	0.47992	0	1	1
1	Information transmission, software and information technology services	0.0483	0	Transportation, warehousing and postal industry	2017	0.0736	0.06	0.6623	0.1515	0.00832049	0	25.3583	0.167585	0.453545	0.47992	0	1	1
0	Real estate	0.0618	1	Mining industry	2017	0.0736	0.06	0.5933	0.1449	0.0522	0	26.1883	0.167585	0.453545	0.47992	0	1	1
0	Wholesale and retail	0.0282	0	Transportation, warehousing and postal industry	2017	0.0736	0.06	0.5178	0.1282	0.1558	0	26.0438	0.167585	0.453545	0.47992	0	1	1
1	Manufacturing	0.3483	1	Electricity, heat, gas and water production and supply industry	2017	0.0736	0.06	0.5921	0.1256	0.2688	0	25.1918	0.167585	0.453545	0.47992	0	1	1
1	Manufacturing	0.1544	0	0	2017	0.0736	0.06	0.6222	0.1222	0.40389	0	25.4725	0.167585	0.453545	0.47992	0	1	1
0	Wholesale and retail	0.0499	0	Construction industry	2017	0.0736	0.06	0.537	0.1138	0.165	0	24.7104	0.167585	0.453545	0.47992	0	1	1
1	Manufacturing	0.05247	0	Construction industry	2018	0.064	0.06	0.6472	0.1364	0.3899	0	25.5754	0.230116	0.4399	0.4953	0	0	0
0	Real estate	0.0275	0	Transportation, warehousing and postal industry	2018	0.064	0.06	0.6091	0.1512	0.0505257	0	26.0381	0.230116	0.4399	0.4953	0	0	0
0	Real estate	0.0618	1	Mining industry	2018	0.064	0.06	0.5989	0.145	0.081771	0	26.3058	0.230116	0.4399	0.4953	0	0	0
1	Manufacturing	0.0981	0	Transportation, warehousing and postal industry	2018	0.064	0.06	0.6781	0.1297	0.1694	0	25.7237	0.230116	0.4399	0.4953	0	0	0
1	Manufacturing	0.3483	1	Electricity, heat, gas and water production and supply industry	2018	0.064	0.06	0.6364	0.1375	0.207839	0	25.1796	0.230116	0.4399	0.4953	0	0	0
0	Real estate	0.10073	0	Manufacturing	2018	0.064	0.06	0.6234	0.1231	0.015329	0	25.3657	0.230116	0.4399	0.4953	0	0	0
1	Financial industry	0.1668	0	Construction industry	2018	0.064	0.06	0.7314	0.1202	0.0130422	0	25.134	0.230116	0.4399	0.4953	0	0	0
0	Wholesale and retail	0.1022	0	Construction industry	2018	0.064	0.06	0.5698	0.1101	0.0812	0	24.7085	0.230116	0.4399	0.4953	0	0	0
1	Manufacturing	0.05	0	Mining industry	2018	0.064	0.06	0.7508	0.1489	0.419258	0	25.129	0.230116	0.4399	0.4953	0	0	0
1	Manufacturing	0.1009	1	Construction industry	2018	0.064	0.06	0.7194	0.1568	0.1488	0	26.4842	0.230116	0.4399	0.4953	0	0	0
1	Information transmission, software and information technology services	0.0483	0	Transportation, warehousing and postal industry	2018	0.064	0.06	0.7927	0.1291	0.00762117	0	25.5217	0.230116	0.4399	0.4953	0	0	0
1	Manufacturing	0.0473	0	Financial industry	2018	0.064	0.06	0.6086	0.1337	0.32349	0	24.6178	0.230116	0.4399	0.4953	0	0	0
0	Wholesale and retail	0.0252	0	Electricity, heat, gas and water production and supply industry	2018	0.064	0.06	0.7174	0.1386	0.1997	0	25.4368	0.230116	0.4399	0.4953	0	0	0
0	Real estate	0.0326	0	Wholesale and retail	2018	0.064	0.06	0.6213	0.2657	0.0653	0	23.8709	0.230116	0.4399	0.4953	0	0	0
1	Manufacturing	0.05247	0	Construction industry	2019	0.055	0.09	0.6465	0.1314	0.330594	0	25.6955	0.283916	0.398	0.53	0	0	0
0	Real estate	0.086	0	Manufacturing	2019	0.055	0.09	0.6515	0.1287	0.0287	0	25.4167	0.283916	0.398	0.53	0	0	0
0	Real estate	0.0618	1	Mining industry	2019	0.055	0.09	0.5918	0.1472	0.085628	0	26.4518	0.283916	0.398	0.53	0	0	0
1	Financial industry	0.1292	0	Construction industry	2019	0.055	0.09	0.7197	0.1409	0.00408725	0	25.3552	0.283916	0.398	0.53	0	0	0
1	Manufacturing	0.0981	0	Transportation, warehousing and postal industry	2019	0.055	0.09	0.6808	0.1221	0.1375	0	25.8436	0.283916	0.398	0.53	0	0	0
1	Information transmission, software and information technology services	0.0483	0	Transportation, warehousing and postal industry	2019	0.055	0.09	0.691	0.122	0.00838613	0	25.6213	0.283916	0.398	0.53	0	0	0
0	Wholesale and retail	0.1022	0	Construction industry	2019	0.055	0.09	0.6285	0.1336	0.1394	0	24.9089	0.283916	0.398	0.53	0	0	0
0	Real estate	0.033	0	Transportation, warehousing and postal industry	2019	0.055	0.09	0.6349	0.1606	0.0517	0	26.137	0.283916	0.398	0.53	0	0	0
0	Wholesale and retail	0.0203	0	Electricity, heat, gas and water production and supply industry	2019	0.055	0.09	0.7352	0.1435	0.2402	0	25.6049	0.283916	0.398	0.53	0	0	0
1	Manufacturing	0.0473	0	Financial industry	2019	0.055	0.09	0.6494	0.1281	0.242542	0	24.7213	0.283916	0.398	0.53	0	0	0
1	Manufacturing	0.3483	1	Electricity, heat, gas and water production and supply industry	2019	0.055	0.09	0.7	0.1274	0.13606	0	25.3661	0.283916	0.398	0.53	0	0	0
1	Manufacturing	0.0908	1	Construction industry	2019	0.055	0.09	0.812	0.1476	0.1332	0	26.6465	0.283916	0.398	0.53	0	0	0
1	Manufacturing	0.05	0	Mining industry	2019	0.055	0.09	0.7522	0.1428	0.386926	0	25.2052	0.283916	0.398	0.53	0	0	0
0	Real estate	0.0326	0	Wholesale and retail	2019	0.055	0.09	0.7641	0.2039	0.083	0	23.9063	0.283916	0.398	0.53	0	0	0
1	Manufacturing	0.3483	1	Electricity, heat, gas and water production and supply industry	2020	0.036	0.13	0.695607	0.1209	0.13606	0	25.4805	0.993285	0.398	0.53	0	0	1
1	Manufacturing	0.05	0	Mining industry	2020	0.036	0.13	0.763747	0.0923	0.3468	0	25.4049	0.993285	0.398	0.53	0	0	1
0	Real estate	0.0326	0	Wholesale and retail	2020	0.036	0.13	0.648561	0.1084	0.0707	0	24.1998	0.993285	0.398	0.53	0	0	1
0	Real estate	0.0618	1	Mining industry	2020	0.036	0.13	0.644773	0.1209	0.0731	0	26.61	0.993285	0.398	0.53	0	0	1
1	Manufacturing	0.05247	0	Construction industry	2020	0.036	0.13	0.646463	0.1236	0.330594	0	25.8917	0.993285	0.398	0.53	0	0	1
1	Information transmission, software and information technology services	0.0483	0	Transportation, warehousing and postal industry	2020	0.036	0.13	0.638649	0.1913	0.00838613	0	25.7608	0.993285	0.398	0.53	0	0	1
0	Wholesale and retail	0.0203	0	Electricity, heat, gas and water production and supply industry	2020	0.036	0.13	0.731969	0.1091	0.2739	0	25.7348	0.993285	0.398	0.53	0	0	1
1	Manufacturing	0.0473	0	Financial industry	2020	0.036	0.13	0.649396	0.1337	0.242542	0	24.8236	0.993285	0.398	0.53	0	0	1
0	Real estate	0.086	0	Manufacturing	2020	0.036	0.13	0.623385	0.1231	0.0311	0	25.5727	0.993285	0.398	0.53	0	0	1
1	Manufacturing	0.0981	0	Transportation, warehousing and postal industry	2020	0.036	0.13	0.682908	0.1242	0.1108	0	26.0711	0.993285	0.398	0.53	0	0	1
0	Wholesale and retail	0.1022	0	Construction industry	2020	0.036	0.13	0.586074	0.1254	0.2158	0	25.1261	0.993285	0.398	0.53	0	0	1
1	Manufacturing	0.0908	1	Construction industry	2020	0.036	0.13	0.7595	0.1411	0.1337	0	26.8541	0.993285	0.398	0.53	0	0	1
1	Financial industry	0.131	0	Construction industry	2020	0.036	0.13	0.62466	0.1315	0.00408725	0	25.5425	0.993285	0.398	0.53	0	0	1
1	Manufacturing	0.0177	0	Construction industry	2007	0.159	0.17	0.4357	0.1188	0.258404	0	23.165	0.257318	0.6	0.353	0	0	1
0	Wholesale and retail	0.0973	0	Electricity, heat, gas and water production and supply industry	2008	0.085	0.27	0.5153	0.3238	0.0924	0	23.7666	0.246986	0.615	0.342	0	0	0
1	Manufacturing	0.0177	0	Construction industry	2008	0.085	0.27	0.3738	0.1022	0.247311	0	23.3595	0.246986	0.615	0.342	0	0	0
1	Manufacturing	0.0177	0	Construction industry	2009	0.054	0.23	0.4343	0.1078	0.221727	0	23.5564	0.303412	0.543	0.392	0	0	1
0	Wholesale and retail	0.0943	0	Electricity, heat, gas and water production and supply industry	2009	0.054	0.23	0.6176	0.1648	0.1686	0	24.1905	0.303412	0.543	0.392	0	0	1
0	Wholesale and retail	0.0943	0	Electricity, heat, gas and water production and supply industry	2010	0.139	0.18	0.5286	0.1383	0.1345	0	24.7029	0.299592	0.569	0.371	0	1	0
1	Manufacturing	0.0154	0	Construction industry	2010	0.139	0.18	0.4404	0.1263	0.16358	0	23.7115	0.299592	0.569	0.371	0	1	0
1	Manufacturing	0.0154	0	Construction industry	2011	0.13	0.13	0.4017	0.1215	0.132053	0	23.8248	0.263767	0.59	0.352	0	0	0
0	Wholesale and retail	0.0945	0	Electricity, heat, gas and water production and supply industry	2011	0.13	0.13	0.4755	0.1797	0.138849	0	25.0772	0.263767	0.59	0.352	0	0	0
0	Wholesale and retail	0.0947	0	Electricity, heat, gas and water production and supply industry	2012	0.101	0.17	0.4409	0.1514	0.1389	0	25.373	0.233059	0.5557	0.3866	0	0	0
1	Manufacturing	0.0154	0	Construction industry	2013	0.089	0.07	0.4909	0.1231	0.0625513	0	24.0363	0.215906	0.539	0.4	0	0	1
0	Wholesale and retail	0.0947	0	Electricity, heat, gas and water production and supply industry	2013	0.089	0.07	0.4534	0.1127	0.2013	0	25.6044	0.215906	0.539	0.4	0	0	1
0	Wholesale and retail	0.0587	1	0	2013	0.089	0.07	0.4756	0.1206	0.386782	0	24.5254	0.215906	0.539	0.4	0	0	1
0	Wholesale and retail	0.0947	0	Electricity, heat, gas and water production and supply industry	2014	0.049	0.03	0.5597	0.1134	0.0431	0	25.6898	0.135909	0.493196	0.444986	0	0	0
1	Manufacturing	0.0154	0	Construction industry	2014	0.049	0.03	0.5412	0.1256	0.0734174	0	24.0579	0.135909	0.493196	0.444986	0	0	0
0	Wholesale and retail	0.0587	1	0	2014	0.049	0.03	0.5248	0.1294	0.359779	0	24.7039	0.135909	0.493196	0.444986	0	0	0
0	Wholesale and retail	0.0981	1	0	2015	0.031	0.06	0.5983	0.1528	0.353004	0	24.9081	0.207841	0.406868	0.531788	0	1	0
0	Wholesale and retail	0.0947	0	Electricity, heat, gas and water production and supply industry	2015	0.031	0.06	0.6275	0.1347	0.0579	0	25.7811	0.207841	0.406868	0.531788	0	1	0
0	Wholesale and retail	0.0943	0	Electricity, heat, gas and water production and supply industry	2015	0.031	0.06	0.6989	0.1204	0.549573	0	24.0506	0.207841	0.406868	0.531788	0	1	0
1	Manufacturing	0.0154	0	Construction industry	2015	0.031	0.06	0.5378	0.1257	0.072269	0	24.1886	0.207841	0.406868	0.531788	0	1	0
0	Wholesale and retail	0.0981	1	0	2016	0.045	0.08	0.6997	0.1108	0.35312	0	25.1867	0.191695	0.385351	0.554514	0	1	0
1	Manufacturing	0.0154	0	Construction industry	2016	0.045	0.08	0.5219	0.1384	0.0583468	0	24.2763	0.191695	0.385351	0.554514	0	1	0
1	Mining industry	0.0967	0	Construction industry	2016	0.045	0.08	0.6048	0.1307	0.0736852	0	24.8225	0.191695	0.385351	0.554514	0	1	0
0	Wholesale and retail	0.0947	0	Electricity, heat, gas and water production and supply industry	2016	0.045	0.08	0.5907	0.125	0.086	0	25.8788	0.191695	0.385351	0.554514	0	1	0
0	Wholesale and retail	0.0981	1	0	2017	0.071	0.06	0.7346	0.1242	0.297287	0	25.2302	0.189208	0.436547	0.51714	0	0	1
1	Manufacturing	0.0154	0	Construction industry	2017	0.071	0.06	0.4637	0.1428	0.0443704	0	24.3695	0.189208	0.436547	0.51714	0	0	1
1	Mining industry	0.0499	0	0	2017	0.071	0.06	0.6713	0.1079	0.133993	0	24.9885	0.189208	0.436547	0.51714	0	0	1
0	Wholesale and retail	0.0947	0	Electricity, heat, gas and water production and supply industry	2017	0.071	0.06	0.7186	0.1252	0.2639	0	26.0554	0.189208	0.436547	0.51714	0	0	1
0	Wholesale and retail	0.0926	0	Financial industry	2018	0.066	0.08	0.7099	0.1299	0.068137	0	26.1507	0.250249	0.4215	0.5344	0	0	0
0	Wholesale and retail	0.0875	0	0	2018	0.066	0.08	0.7306	0.1171	0.406326	0	25.0532	0.250249	0.4215	0.5344	0	0	0
1	Manufacturing	0.0154	0	Construction industry	2018	0.066	0.08	0.4864	0.1428	0.0402964	0	24.4468	0.250249	0.4215	0.5344	0	0	0
0	Wholesale and retail	0.0981	1	0	2018	0.066	0.08	0.7553	0.1356	0.285185	0	25.1952	0.250249	0.4215	0.5344	0	0	0
0	Wholesale and retail	0.0849	0	Construction industry	2019	0.062	0.09	0.7864	0.1274	0.369005	0	25.0816	0.36589	0.438	0.514	0	0	0
1	Manufacturing	0.0154	0	Construction industry	2019	0.062	0.09	0.5078	0.1357	0.0341454	0	24.5213	0.36589	0.438	0.514	0	0	0
0	Wholesale and retail	0.0787	0	Financial industry	2019	0.062	0.09	0.7549	0.136	0.0519559	0	26.235	0.36589	0.438	0.514	0	0	0
0	Wholesale and retail	0.0958	1	0	2019	0.062	0.09	0.7177	0.1421	0.294479	0	25.2319	0.36589	0.438	0.514	0	0	0
0	Wholesale and retail	0.0787	0	Financial industry	2020	0.036	0.11	0.7849	0.1172	0.0433489	0	26.3252	1.27055	0.438	0.514	0	1	1
1	Wholesale and retail	0.0016	0	Manufacturing	2009	0.0965	0.24	0.4622	0.1466	0.0088	0	25.5705	0.194053	0.492	0.457	0	0	0
1	Wholesale and retail	0.0016	0	Manufacturing	2010	0.124	0.18	0.456	0.127	0.1065	0	25.8421	0.198565	0.5	0.45	0	0	0
1	Manufacturing	0.015065	0	Financial industry	2010	0.124	0.18	0.2874	0.1416	0.225065	0	23.5303	0.198565	0.5	0.45	0	0	0
1	Wholesale and retail	0.0032	0	Manufacturing	2011	0.1	0.12	0.5688	0.1213	0.0613	0	26.0511	0.18076	0.497	0.453	1	0	0
1	Manufacturing	0.015065	0	Financial industry	2011	0.1	0.12	0.3263	0.2609	0.3356	0	24.5591	0.18076	0.497	0.453	0	0	0
1	Manufacturing	0.0498	0	Electricity, heat, gas and water production and supply industry	2011	0.1	0.12	0.5983	0.1374	0.124997	0	25.5324	0.18076	0.497	0.453	1	0	0
1	Manufacturing	0.1102	1	Financial industry	2011	0.1	0.12	0.5103	0.5961	0.3901	0	23.5327	0.18076	0.497	0.453	0	0	0
1	Manufacturing	0.015065	0	Financial industry	2012	0.082	0.15	0.4243	0.1581	0.2531	0	25.358	0.171518	0.4854	0.4647	0	0	1
1	Wholesale and retail	0.0032	0	Manufacturing	2012	0.082	0.15	0.5311	0.1256	0.1302	0	26.2518	0.171518	0.4854	0.4647	1	0	1
1	Manufacturing	0.1102	1	Financial industry	2012	0.082	0.15	0.6575	0.4093	0.1689	0	24.1793	0.171518	0.4854	0.4647	0	0	1
1	Manufacturing	0.0498	0	Electricity, heat, gas and water production and supply industry	2012	0.082	0.15	0.602	0.1343	0.17	0	25.6647	0.171518	0.4854	0.4647	0	0	1
1	Wholesale and retail	0.0032	0	Manufacturing	2013	0.085	0.14	0.5086	0.1226	0.1113	0	26.4427	0.195959	0.473	0.478	1	1	0
1	Manufacturing	0.015065	0	Financial industry	2013	0.085	0.14	0.5318	0.1119	0.196	0	25.5876	0.195959	0.473	0.478	0	1	0
1	Manufacturing	0.1102	1	Financial industry	2013	0.085	0.14	0.6586	0.2184	0.1555	0	24.6724	0.195959	0.473	0.478	0	1	0
1	Electricity, heat, gas and water production and supply industry	0.1013	0	Financial industry	2013	0.085	0.14	0.5169	0.1078	0.0043	0	25.6027	0.195959	0.473	0.478	1	1	0
1	Manufacturing	0.0498	0	Electricity, heat, gas and water production and supply industry	2013	0.085	0.14	0.6296	0.1477	0.1948	0	25.8215	0.195959	0.473	0.478	1	1	0
1	Electricity, heat, gas and water production and supply industry	0.1125	1	Financial industry	2014	0.078	0.07	0.579	0.1275	0.0041	0	25.6906	0.203904	0.463351	0.489948	1	0	0
1	Manufacturing	0.0498	0	Electricity, heat, gas and water production and supply industry	2014	0.078	0.07	0.6896	0.1488	0.174	0	25.9543	0.203904	0.463351	0.489948	1	0	0
1	Wholesale and retail	0.0032	0	Manufacturing	2014	0.078	0.07	0.5478	0.1154	0.0365	0	26.525	0.203904	0.463351	0.489948	1	0	0
1	Manufacturing	0.015065	0	Financial industry	2014	0.078	0.07	0.6963	0.1213	0.154803	0	25.4011	0.203904	0.463351	0.489948	0	0	0
1	Manufacturing	0.1102	1	Financial industry	2014	0.078	0.07	0.6071	0.123	0.0937	0	24.9463	0.203904	0.463351	0.489948	0	0	0
1	Wholesale and retail	0.0032	0	Financial industry	2015	0.08	0.25	0.5419	0.1068	0.0447	0	26.752	0.241502	0.447911	0.506142	0	0	0
1	Electricity, heat, gas and water production and supply industry	0.1125	1	Financial industry	2015	0.08	0.25	0.6363	0.1095	0.0245	0	25.8352	0.241502	0.447911	0.506142	1	0	0
1	Manufacturing	0.1102	1	Financial industry	2015	0.08	0.25	0.4545	0.1235	0.0937	0	25.387	0.241502	0.447911	0.506142	0	0	0
1	Manufacturing	0.0498	0	Electricity, heat, gas and water production and supply industry	2015	0.08	0.25	0.6867	0.125	0.1368	0	25.9811	0.241502	0.447911	0.506142	1	0	0
1	Manufacturing	0.015065	0	Financial industry	2015	0.08	0.25	0.721	0.111	0.110968	0	25.4802	0.241502	0.447911	0.506142	0	0	0
1	Manufacturing	0.1102	1	Financial industry	2016	0.075	0.12	0.5164	0.1266	0.0906	0	25.5344	0.263469	0.43423	0.520078	0	0	1
1	Wholesale and retail	0.1728	1	Financial industry	2016	0.075	0.12	0.6376	0.1182	0.3838	0	26.0407	0.263469	0.43423	0.520078	0	0	1
1	Wholesale and retail	0.0032	0	Financial industry	2016	0.075	0.12	0.531	0.1146	0.0777	0	26.8202	0.263469	0.43423	0.520078	1	0	1
1	Manufacturing	0.0498	0	Electricity, heat, gas and water production and supply industry	2016	0.075	0.12	0.5891	0.1445	0.1764	0	26.168	0.263469	0.43423	0.520078	1	0	1
1	Manufacturing	0.015065	0	Financial industry	2016	0.075	0.12	0.7285	0.1281	0.0984426	0	25.6486	0.263469	0.43423	0.520078	0	0	1
1	Wholesale and retail	0.1728	1	Financial industry	2017	0.0754	0.08	0.6749	0.1105	0.5029	0	26.1073	0.314902	0.423699	0.536042	0	0	0
1	Manufacturing	0.0498	0	Electricity, heat, gas and water production and supply industry	2017	0.0754	0.08	0.5774	0.1445	0.1095	0	26.2889	0.314902	0.423699	0.536042	0	0	0
1	Manufacturing	0.015065	0	Financial industry	2017	0.0754	0.08	0.8235	0.1242	0.0883	0	25.7508	0.314902	0.423699	0.536042	0	0	0
1	Wholesale and retail	0.0032	0	Financial industry	2017	0.0754	0.08	0.6007	0.1232	0.1112	0	26.8104	0.314902	0.423699	0.536042	0	0	0
0	Real estate	0.125	1	Financial industry	2017	0.0754	0.08	0.5597	0.1404	0.0123	0	25.7498	0.314902	0.423699	0.536042	0	0	0
0	Real estate	0.125	1	Financial industry	2018	0.068	0.07	0.6789	0.127	0.1848	0	26.0053	0.302723	0.4183	0.5423	0	1	0
1	Manufacturing	0.015065	0	Financial industry	2018	0.068	0.07	0.7824	0.1277	0.0803	0	25.8852	0.302723	0.4183	0.5423	0	1	0
1	Wholesale and retail	0.1728	1	Financial industry	2018	0.068	0.07	0.8704	0.1157	0.4108	0	26.0459	0.302723	0.4183	0.5423	0	1	0
1	Manufacturing	0.0498	0	Electricity, heat, gas and water production and supply industry	2018	0.068	0.07	0.6373	0.1303	0.1435	0	26.4742	0.302723	0.4183	0.5423	0	1	0
0	0	0	0	Electricity, heat, gas and water production and supply industry	2018	0.068	0.07	0.7441	0.1338	0	0	26.9647	0.302723	0.4183	0.5423	0	1	0
1	Wholesale and retail	0.165	1	Financial industry	2019	0.062	0.12	0.7174	0.1203	0.5072	0	26.0524	0.398817	0.404	0.555	0	0	0
1	Manufacturing	0.0498	0	Electricity, heat, gas and water production and supply industry	2019	0.062	0.12	0.7213	0.141	0.1458	0	26.6422	0.398817	0.404	0.555	1	0	0
0	0	0	0	Electricity, heat, gas and water production and supply industry	2019	0.062	0.12	0.7711	0.1242	0	0	27.0534	0.398817	0.404	0.555	0	0	0
1	Manufacturing	0.014056	0	Financial industry	2019	0.062	0.12	0.7873	0.1367	0.0582	0	26.0299	0.398817	0.404	0.555	0	0	0
0	Real estate	0.125	1	Financial industry	2019	0.062	0.12	0.7139	0.1397	0.1198	0	26.1749	0.398817	0.404	0.555	0	0	0
1	Manufacturing	0.014056	0	Financial industry	2020	0.023	0.15	0.287429	0.121252	0.0433	0	26.1838	0.891691	0.404	0.555	0	0	0
0	Real estate	0.125	1	Financial industry	2020	0.023	0.15	0.6714	0.1193	0.2168	0	26.5229	0.891691	0.404	0.555	0	0	0
0	0	0	0	Electricity, heat, gas and water production and supply industry	2020	0.023	0.15	0.747613	0.1466	0	0	27.1873	0.891691	0.404	0.555	0	0	0
1	Manufacturing	0.0498	0	Electricity, heat, gas and water production and supply industry	2020	0.023	0.15	0.7854	0.1454	0.1097	0	26.7547	0.891691	0.404	0.555	0	0	0
1	Wholesale and retail	0.165	0	Manufacturing	2020	0.023	0.15	0.50218	0.1058	0.481	0	26.2063	0.891691	0.404	0.555	0	0	0
0	0	0	0	Construction industry	2007	0.151	0.15	0.6278	0.1036	0	0	22.8909	0.191245	0.407	0.384	0	0	0
0	0	0.0296	0	Construction industry	2008	0.1281	0.22	0.6148	0.0912	0	0	23.0357	0.245877	0.424	0.374	0	1	1
0	0	0	0	Construction industry	2009	0.1394	0.36	0.5232	0.1385	0	0	23.6329	0.242384	0.436	0.376	0	0	0
1	Manufacturing	0.06	0	Electricity, heat, gas and water production and supply industry	2009	0.1394	0.36	0.5956	0.1323	0.207976	0	23.4439	0.242384	0.436	0.376	0	0	0
1	Manufacturing	0.0797	0	Construction industry	2010	0.142	0.23	0.4973	0.1348	0.3588	0	23.9007	0.272585	0.471	0.354	0	0	0
0	Real estate	0.0628	0	Transportation, warehousing and postal industry	2010	0.142	0.23	0.4898	0.1335	0.126454	0	23.9644	0.272585	0.471	0.354	0	0	0
0	Wholesale and retail	0.0967	0	Construction industry	2011	0.123	0.15	0.4404	0.1251	0.2827	0	24.6694	0.255356	0.484	0.341	0	0	0
0	Real estate	0.0518	0	Transportation, warehousing and postal industry	2011	0.123	0.15	0.4664	0.1197	0.1553	0	24.4782	0.255356	0.484	0.341	0	0	0
0	Real estate	0.0483	0	Transportation, warehousing and postal industry	2012	0.113	0.18	0.4208	0.1267	0.0878	0	24.9868	0.276937	0.4793	0.3541	0	0	0
0	Wholesale and retail	0.0967	0	Construction industry	2012	0.113	0.18	0.754846	0.1236	0.4016	0	24.8579	0.276937	0.4793	0.3541	0	0	0
0	Real estate	0.0583	0	Transportation, warehousing and postal industry	2013	0.102	0.15	0.3543	0.1181	0.11	0	25.3682	0.293794	0.477	0.36	0	1	1
0	Wholesale and retail	0.0967	0	Construction industry	2013	0.102	0.15	0.734586	0.1103	0.4942	0	24.9726	0.293794	0.477	0.36	0	1	1
0	Real estate	0.0478	0	Transportation, warehousing and postal industry	2014	0.085	0.1	0.4194	0.1117	0.1288	0	25.4549	0.274244	0.467365	0.378647	0	0	0
1	Information transmission, software and information technology services	0.0609	1	Transportation, warehousing and postal industry	2014	0.085	0.1	0.6484	0.1527	0.00203817	0	25.1729	0.274244	0.467365	0.378647	0	0	0
0	Wholesale and retail	0.0644	0	Construction industry	2014	0.085	0.1	0.4872	0.1397	0.28	0	25.1786	0.274244	0.467365	0.378647	0	0	0
0	Wholesale and retail	0.0644	0	Construction industry	2015	0.081	0.12	0.4936	0.1276	0.4048	0	25.2223	0.299778	0.459291	0.388032	0	0	0
0	Real estate	0.0371	0	Transportation, warehousing and postal industry	2015	0.081	0.12	0.5224	0.1149	0.1164	0	25.6905	0.299778	0.459291	0.388032	0	0	0
1	Wholesale and retail	0.0644	0	Construction industry	2016	0.073	0.12	0.5239	0.1232	0.2942	0	25.4331	0.337653	0.451677	0.395639	0	0	0
0	Real estate	0.0312	0	Transportation, warehousing and postal industry	2016	0.073	0.12	0.6581	0.1172	0.12	0	25.9948	0.337653	0.451677	0.395639	0	0	0
0	Real estate	0.0465	0	Transportation, warehousing and postal industry	2017	0.071	0.1	0.6173	0.1188	0.145077	0	26.1491	0.413291	0.402243	0.442369	0	0	0
0	0	0	0	Construction industry	2017	0.071	0.1	0.5281	0.1174	0	0	25.5376	0.413291	0.402243	0.442369	0	0	0
0	0	0	0	Construction industry	2018	0.068	0.07	0.7383	0.1449	0	0	25.6408	0.421789	0.3967	0.455	0	1	0
1	Information transmission, software and information technology services	0.138	1	Transportation, warehousing and postal industry	2018	0.068	0.07	0.7767	0.1146	0.00468973	0	25.9658	0.421789	0.3967	0.455	0	1	0
0	Real estate	0.0418	0	Transportation, warehousing and postal industry	2018	0.068	0.07	0.7215	0.11	0.0954	0	26.3116	0.421789	0.3967	0.455	0	1	0
0	Real estate	0.0377	0	Transportation, warehousing and postal industry	2019	0.06	0.06	0.7488	0.1184	0.0786	0	26.4671	0.460062	0.333	0.507	0	0	0
0	0	0	0	Construction industry	2019	0.06	0.06	0.7372	0.1574	0	0	25.6154	0.460062	0.333	0.507	0	0	0
1	Information transmission, software and information technology services	0.0835	1	Culture, sports and entertainment industry	2019	0.06	0.06	0.7657	0.1279	0.00353798	0	26.183	0.460062	0.333	0.507	0	0	0
1	Information transmission, software and information technology services	0.0835	1	Culture, sports and entertainment industry	2020	0.037	0.1	0.7666	0.1362	0.00329542	0	26.4445	1.63158	0.333	0.507	0	0	0
0	Real estate	0.0377	0	Transportation, warehousing and postal industry	2020	0.037	0.1	0.634444	0.1184	0.1022	0	26.6555	1.63158	0.333	0.507	0	0	0
0	0	0	0	Construction industry	2020	0.037	0.1	0.491219	0.1251	0	0	25.8431	1.63158	0.333	0.507	0	0	0
0	Leasing and business services	0.01246	0	Mining industry	2010	0.106	0.29	0.2103	0.1716	0.0385	0	25.1373	0.141978	0.477	0.325	1	1	0
1	Leasing and business services	0.0078	0	Mining industry	2011	0.12	0.17	0.2414	0.1918	0.0266	0	25.5931	0.16959	0.488	0.34	1	0	0
1	Wholesale and retail	0.1	0	Construction industry	2013	0.11	0.15	0.732	0.1483	0.145813	0	25.0125	0.200714	0.45	0.374	0	0	0
1	Leasing and business services	0.0078	0	Mining industry	2013	0.11	0.15	0.4833	0.1356	0.0301422	0	26.2304	0.200714	0.45	0.374	1	0	0
0	Financial industry	0.0397	0	Mining industry	2014	0.1	0.07	0.646	0.136	0.232676	0	26.352	0.147442	0.425835	0.408251	1	0	0
1	Wholesale and retail	0.1	0	Construction industry	2014	0.1	0.07	0.7066	0.1448	0.148531	0	25.1512	0.147442	0.425835	0.408251	0	0	0
0	Financial industry	0.0397	0	Mining industry	2015	0.088	0.17	0.6258	0.1419	0.271789	0	26.3938	0.182277	0.385681	0.447122	1	0	1
1	Wholesale and retail	0.1	0	Construction industry	2015	0.088	0.17	0.6628	0.122	0.1013	0	25.3623	0.182277	0.385681	0.447122	0	0	1
1	Financial industry	0.0374	0	Mining industry	2016	0.076	0.08	0.7001	0.1663	0.00961095	0	26.4041	0.264599	0.37794	0.451177	1	0	0
1	Wholesale and retail	0.0804	0	Electricity, heat, gas and water production and supply industry	2016	0.076	0.08	0.425	0.1665	0.223544	0	23.7239	0.264599	0.37794	0.451177	0	0	0
1	Wholesale and retail	0.0375	0	Construction industry	2016	0.076	0.08	0.6749	0.1504	0.097472	0	25.596	0.264599	0.37794	0.451177	0	0	0
1	Wholesale and retail	0.04	0	Financial industry	2017	0.076	0.13	0.9577	0.4324	0.247003	0	23.2711	0.282238	0.397988	0.459405	0	1	0
1	Financial industry	0.0374	0	Mining industry	2017	0.076	0.13	0.7359	0.1648	0.126007	0	26.4838	0.282238	0.397988	0.459405	1	1	0
1	Wholesale and retail	0.0375	0	Construction industry	2017	0.076	0.13	0.6875	0.1422	0.0950415	0	25.7607	0.282238	0.397988	0.459405	0	1	0
1	Wholesale and retail	0.0804	0	Electricity, heat, gas and water production and supply industry	2017	0.076	0.13	0.5196	0.1593	0.289623	0	24.056	0.282238	0.397988	0.459405	0	1	0
1	Wholesale and retail	0.04	0	Financial industry	2018	0.061	0.03	0.9954	0.2868	0.132464	0	23.7576	0.436586	0.403	0.4577	0	0	0
1	Wholesale and retail	0.0998	0	0	2018	0.061	0.03	0.5524	0.1869	0.782209	0	24.1836	0.436586	0.403	0.4577	0	0	0
1	Wholesale and retail	0.0804	0	Electricity, heat, gas and water production and supply industry	2018	0.061	0.03	0.7008	0.1544	0.347011	0	24.1678	0.436586	0.403	0.4577	0	0	0
1	Financial industry	0.0374	0	Mining industry	2018	0.061	0.03	0.8138	0.1457	0.0370681	0	26.5844	0.436586	0.403	0.4577	0	0	0
0	Real estate	0.0871	0	Construction industry	2018	0.061	0.03	0.7721	0.1758	0.02877	0	25.7516	0.436586	0.403	0.4577	0	0	0
1	Financial industry	0.0374	0	Mining industry	2019	0.062	0.05	0.7682	0.1411	0.0486526	0	26.5418	0.494274	0.353	0.516	1	0	0
0	Real estate	0.0871	0	Construction industry	2019	0.062	0.05	0.7957	0.1855	0.03133	0	25.7891	0.494274	0.353	0.516	0	0	0
1	Wholesale and retail	0.0804	0	Electricity, heat, gas and water production and supply industry	2019	0.062	0.05	0.6838	0.1406	0.314889	0	24.1609	0.494274	0.353	0.516	0	0	0
1	Wholesale and retail	0.0998	0	0	2019	0.062	0.05	0.6502	0.1478	0.767707	0	24.29	0.494274	0.353	0.516	0	0	0
1	Wholesale and retail	0.04	0	Financial industry	2019	0.062	0.05	0.8803	0.1902	0.0936393	0	24.2566	0.494274	0.353	0.516	0	0	0
0	Real estate	0.0871	0	Construction industry	2020	0.034	0.06	0.687502	0.1758	0.0659	0	25.8678	1.65612	0.353	0.516	0	0	0
1	Financial industry	0.0374	0	Mining industry	2020	0.034	0.06	0.735853	0.1648	0.0486526	0	26.5809	1.65612	0.353	0.516	0	0	0
1	Wholesale and retail	0.0191	0	Financial industry	2007	0.149	0.17	0.6565	0.1002	0.112762	0	25.9284	0.137456	0.556	0.374	0	0	0
1	Manufacturing	0.0113	1	Real estate	2007	0.149	0.17	0.6014	0.3067	0.1591	0	25.0548	0.137456	0.556	0.374	0	0	0
1	Manufacturing	0.0113	1	Real estate	2008	0.127	0.21	0.616	0.2412	0.138	0	25.2634	0.158131	0.55	0.381	1	1	1
1	Wholesale and retail	0.0191	0	Financial industry	2008	0.127	0.21	0.67	0.105	0.0793	0	26.1628	0.158131	0.55	0.381	1	1	1
1	Manufacturing	0.0113	1	Real estate	2009	0.1245	0.32	0.64	0.139	0.1112	0	25.731	0.181169	0.539	0.396	1	0	0
1	Manufacturing	0.0357	0	Financial industry	2009	0.1245	0.32	0.6949	0.1074	0.312	0	26.5243	0.181169	0.539	0.396	1	0	0
1	Manufacturing	0.033	0	Financial industry	2010	0.127	0.21	0.6661	0.1182	0.2817	0	26.7881	0.237878	0.525	0.414	1	0	0
1	Manufacturing	0.0114	1	Real estate	2010	0.127	0.21	0.6004	0.1463	0.1831	0	26.1237	0.237878	0.525	0.414	1	0	0
1	Transportation, warehousing and postal industry	0.065	0	Financial industry	2010	0.127	0.21	0.6103	0.403	0.0149	0	24.7153	0.237878	0.525	0.414	0	0	0
1	Manufacturing	0.0114	1	Real estate	2011	0.11	0.12	0.6177	0.1496	0.2075	0	26.3644	0.247276	0.513	0.424	1	1	1
1	Transportation, warehousing and postal industry	0.065	0	Financial industry	2011	0.11	0.12	0.6001	0.2486	0.0137	0	25.1431	0.247276	0.513	0.424	0	1	1
1	Manufacturing	0.033	0	Financial industry	2011	0.11	0.12	0.6697	0.1282	0.3047	0	26.9658	0.247276	0.513	0.424	1	1	1
1	Manufacturing	0.033	0	Financial industry	2012	0.101	0.15	0.6626	0.122	0.271983	0	27.2007	0.272288	0.5017	0.435	1	0	0
1	Manufacturing	0.0114	1	Real estate	2012	0.101	0.15	0.5863	0.1498	0.2087	0	26.5633	0.272288	0.5017	0.435	1	0	0
1	Transportation, warehousing and postal industry	0.065	0	Financial industry	2012	0.101	0.15	0.5955	0.1764	0.0161	0	25.5786	0.272288	0.5017	0.435	0	0	0
1	Manufacturing	0.0157	1	Real estate	2013	0.096	0.13	0.5649	0.1295	0.2027	0	26.7964	0.269515	0.492	0.447	1	0	0
1	Manufacturing	0.034	0	Financial industry	2013	0.096	0.13	0.6901	0.1336	0.2743	0	27.3614	0.269515	0.492	0.447	1	0	0
1	Transportation, warehousing and postal industry	0.065	0	Financial industry	2013	0.096	0.13	0.5668	0.1493	0.0127	0	25.8229	0.269515	0.492	0.447	0	0	0
1	Wholesale and retail	0.0984	0	0	2014	0.087	0.1	0.7288	0.1537	0.437	0	23.3157	0.142537	0.474041	0.470123	0	0	0
1	Manufacturing	0.0114	1	Real estate	2014	0.087	0.1	0.4743	0.1099	0.174	0	27.0744	0.142537	0.474041	0.470123	1	0	0
1	Manufacturing	0.0337	0	Financial industry	2014	0.087	0.1	0.713	0.1406	0.245644	0	27.6686	0.142537	0.474041	0.470123	1	0	0
1	Transportation, warehousing and postal industry	0.065	0	Financial industry	2014	0.087	0.1	0.5816	0.1241	0.0083	0	26.0426	0.142537	0.474041	0.470123	0	0	0
1	Manufacturing	0.0337	0	Financial industry	2015	0.0853	0.15	0.7235	0.1154	0.213605	0	27.8859	0.157405	0.457018	0.486133	1	0	0
1	Financial industry	0.0147	1	Real estate	2015	0.0853	0.15	0.4982	0.1311	0.129	0	27.4141	0.157405	0.457018	0.486133	1	0	0
1	Transportation, warehousing and postal industry	0.065	0	Financial industry	2015	0.0853	0.15	0.6747	0.1407	0.0235	0	26.1653	0.157405	0.457018	0.486133	0	0	0
1	Wholesale and retail	0.0984	0	0	2015	0.0853	0.15	0.7601	0.1318	0.4217	0	23.5651	0.157405	0.457018	0.486133	0	0	0
1	Wholesale and retail	0.0984	0	0	2016	0.078	0.13	0.8073	0.147	0.4596	0	23.7667	0.155546	0.447348	0.499967	0	1	1
1	Manufacturing	0.0303	0	Financial industry	2016	0.078	0.13	0.7156	0.1151	0.1435	0	28.1	0.155546	0.447348	0.499967	1	1	1
1	Financial industry	0.0147	1	Real estate	2016	0.078	0.13	0.5064	0.1371	0.1326	0	27.693	0.155546	0.447348	0.499967	1	1	1
1	Transportation, warehousing and postal industry	0.065	0	Financial industry	2016	0.078	0.13	0.6547	0.136	0.0093	0	26.2856	0.155546	0.447348	0.499967	0	1	1
1	Manufacturing	0.0303	0	Financial industry	2017	0.0715	0.07	0.7415	0.1262	0.1404	0	28.2023	0.182384	0.450157	0.502735	1	0	1
1	Wholesale and retail	0.0984	0	0	2017	0.0715	0.07	0.8392	0.1331	0.4108	0	23.8701	0.182384	0.450157	0.502735	0	0	1
1	Financial industry	0.0137	1	Real estate	2017	0.0715	0.07	0.5383	0.1293	0.0181	0	27.7631	0.182384	0.450157	0.502735	1	0	1
0	Transportation, warehousing and postal industry	0.065	0	Financial industry	2017	0.0715	0.07	0.7077	0.1351	0.0183	0	26.3727	0.182384	0.450157	0.502735	0	0	1
0	Transportation, warehousing and postal industry	0.065	0	Financial industry	2018	0.067	0.07	0.7335	0.1296	0.0155	0	26.4633	0.148521	0.445	0.5098	0	1	0
1	Manufacturing	0.0303	0	Financial industry	2018	0.067	0.07	0.8133	0.1255	0.1377	0	28.2864	0.148521	0.445	0.5098	1	1	0
1	Manufacturing	0.0127	1	Real estate	2018	0.067	0.07	0.6234	0.1299	0.0846	0	27.8488	0.148521	0.445	0.5098	0	1	0
1	Wholesale and retail	0.0984	0	0	2018	0.067	0.07	0.9771	0.1253	0.4419	0	24.0362	0.148521	0.445	0.5098	0	1	0
0	Transportation, warehousing and postal industry	0.0585	0	Financial industry	2019	0.061	0.09	0.7406	0.1436	0.0189	0	26.5624	0.189204	0.444	0.513	0	0	0
1	Manufacturing	0.01	1	Real estate	2019	0.061	0.09	0.6693	0.1303	0.0733	0	27.9263	0.189204	0.444	0.513	0	0	0
1	Wholesale and retail	0.0984	0	0	2019	0.061	0.09	0.9569	0.1236	0.5226	0	24.1318	0.189204	0.444	0.513	0	0	0
0	0	0	1	Financial industry	2019	0.061	0.09	0.8777	0.1289	0	0	28.3562	0.189204	0.444	0.513	1	0	0
1	Wholesale and retail	0.0984	0	0	2020	0.037	0.13	0.956876	0.1201	0.5226	0	24.272	0.679014	0.444	0.513	0	0	0
0	0	0	1	Financial industry	2020	0.037	0.13	0.9199	0.1447	0	0	28.4803	0.679014	0.444	0.513	1	0	0
0	Transportation, warehousing and postal industry	0.0585	0	Financial industry	2020	0.037	0.13	0.7718	0.1421	0.0155	0	26.6844	0.679014	0.444	0.513	0	0	0
0	0	0	1	Transportation, warehousing and postal industry	2020	0.037	0.13	0.7133	0.1475	0	0	28.0478	0.679014	0.444	0.513	0	0	0
1	Wholesale and retail	0.0336	0	Manufacturing	2007	0.132	0.13	0.6799	0.1814	0.249313	0	24.0193	0.108461	0.517	0.319	0	0	1
1	Wholesale and retail	0.0336	0	Manufacturing	2008	0.1324	0.22	0.6094	0.1641	0.211919	0	24.2812	0.111203	0.527	0.309	0	1	0
1	Wholesale and retail	0.0979	0	Financial industry	2008	0.1324	0.22	0.6866	0.2546	0.098331	0	23.3217	0.111203	0.527	0.309	0	1	0
1	Wholesale and retail	0.0979	0	Financial industry	2009	0.1312	0.29	0.5574	0.1326	0.0598007	0	23.8591	0.137854	0.512	0.344	0	0	0
1	Wholesale and retail	0.0336	0	Manufacturing	2009	0.1312	0.29	0.64	0.1416	0.263792	0	24.5135	0.137854	0.512	0.344	0	0	0
1	Wholesale and retail	0.0336	0	Manufacturing	2010	0.14	0.27	0.5147	0.1265	0.294318	0	24.8874	0.189742	0.542	0.33	1	0	0
1	Wholesale and retail	0.0896	0	Financial industry	2010	0.14	0.27	0.4081	0.1535	0.113513	0	24.4478	0.189742	0.542	0.33	1	0	0
1	Leasing and business services	0.0896	0	Financial industry	2011	0.125	0.2	0.3533	0.1597	0.107	0	24.885	0.210727	0.546	0.335	1	0	0
0	Wholesale and retail	0.0336	0	Manufacturing	2011	0.125	0.2	0.4706	0.1363	0.352955	0	25.2015	0.210727	0.546	0.335	1	0	0
1	Leasing and business services	0.0896	0	Financial industry	2012	0.11	0.18	0.4158	0.168	0.0608	0	25.1204	0.280233	0.5362	0.3464	1	0	1
0	Wholesale and retail	0.0336	0	Manufacturing	2012	0.11	0.18	0.5393	0.1594	0.365051	0	25.388	0.280233	0.5362	0.3464	1	0	1
0	Wholesale and retail	0.0478	0	Transportation, warehousing and postal industry	2013	0.101	0.16	0.3455	0.1257	0.2257	0	24.9365	0.313257	0.535	0.351	0	1	0
1	Leasing and business services	0.0896	0	Financial industry	2013	0.101	0.16	0.3878	0.1508	0.0368792	0	25.5373	0.313257	0.535	0.351	1	1	0
0	Wholesale and retail	0.0336	0	Manufacturing	2013	0.101	0.16	0.5593	0.1344	0.361559	0	25.5677	0.313257	0.535	0.351	0	1	0
0	Construction industry	0.0883	0	0	2014	0.097	0.11	0.5643	0.1528	0.202138	0	24.7079	0.296393	0.524857	0.368	0	0	0
0	Wholesale and retail	0.0336	0	Manufacturing	2014	0.097	0.11	0.5741	0.1132	0.311391	0	25.7723	0.296393	0.524857	0.368	1	0	0
0	Wholesale and retail	0.0478	0	Transportation, warehousing and postal industry	2014	0.097	0.11	0.4668	0.1241	0.2919	0	25.0181	0.296393	0.524857	0.368	0	0	0
1	Leasing and business services	0.0896	0	Financial industry	2014	0.097	0.11	0.4749	0.1323	0.0377	0	25.6185	0.296393	0.524857	0.368	1	0	0
0	Wholesale and retail	0.0478	0	Transportation, warehousing and postal industry	2015	0.091	0.15	0.5145	0.1254	0.3733	0	25.2221	0.299747	0.502971	0.391014	0	0	0
1	Leasing and business services	0.031698	0	Transportation, warehousing and postal industry	2015	0.091	0.15	0.5946	0.1424	0.1078	0	26.085	0.299747	0.502971	0.391014	1	0	0
0	Construction industry	0.0883	0	0	2015	0.091	0.15	0.5154	0.1333	0.217042	0	24.9093	0.299747	0.502971	0.391014	0	0	0
1	Leasing and business services	0.0896	0	Financial industry	2015	0.091	0.15	0.5005	0.134	0.0314	0	25.8873	0.299747	0.502971	0.391014	1	0	0
1	Leasing and business services	0.031698	0	Transportation, warehousing and postal industry	2016	0.09	0.16	0.5649	0.1194	0.0701	0	26.4718	0.292405	0.477298	0.419749	1	1	0
1	Construction industry	0.0883	0	Construction industry	2016	0.09	0.16	0.4905	0.1194	0.207046	0	25.1721	0.292405	0.477298	0.419749	0	1	0
1	Leasing and business services	0.0896	0	Financial industry	2016	0.09	0.16	0.546	0.1145	0.1127	0	26.1405	0.292405	0.477298	0.419749	1	1	0
1	Wholesale and retail	0.0478	0	Transportation, warehousing and postal industry	2016	0.09	0.16	0.5325	0.1293	0.158	0	25.3944	0.292405	0.477298	0.419749	0	1	0
1	Construction industry	0.0883	0	0	2017	0.088	0.12	0.5584	0.1247	0.179749	0	25.3347	0.371318	0.481247	0.427019	0	0	1
1	Wholesale and retail	0.068	0	Manufacturing	2017	0.088	0.12	0.572	0.1051	0.0655	0	26.3263	0.371318	0.481247	0.427019	1	0	1
1	Wholesale and retail	0.0393	0	Manufacturing	2017	0.088	0.12	0.6329	0.124	0.0755	0	25.5256	0.371318	0.481247	0.427019	0	0	1
1	Leasing and business services	0.031698	0	Transportation, warehousing and postal industry	2017	0.088	0.12	0.5304	0.1288	0.074	0	26.6368	0.371318	0.481247	0.427019	1	0	1
1	Wholesale and retail	0.068	0	Manufacturing	2018	0.087	0.08	0.6508	0.1155	0.1017	0	26.4651	0.396434	0.4662	0.4484	0	0	0
1	Wholesale and retail	0.0393	0	Manufacturing	2018	0.087	0.08	0.656	0.1209	0.0857	0	25.6394	0.396434	0.4662	0.4484	0	0	0
1	Leasing and business services	0.031698	0	Transportation, warehousing and postal industry	2018	0.087	0.08	0.6546	0.136	0.0879762	0	26.7613	0.396434	0.4662	0.4484	0	0	0
1	Construction industry	0.0883	0	0	2018	0.087	0.08	0.7007	0.1266	0.173881	0	25.4224	0.396434	0.4662	0.4484	0	0	0
1	Wholesale and retail	0.068	0	Manufacturing	2019	0.08	0.11	0.7011	0.1164	0.1694	0	26.6186	0.502357	0.442	0.475	0	1	1
1	Leasing and business services	0.031698	0	Transportation, warehousing and postal industry	2019	0.08	0.11	0.7381	0.1263	0.123799	0	26.846	0.502357	0.442	0.475	0	1	1
1	Construction industry	0.121	0	Financial industry	2019	0.08	0.11	0.707	0.1489	0.205392	0	25.5437	0.502357	0.442	0.475	0	1	1
1	Wholesale and retail	0.0333	0	Manufacturing	2019	0.08	0.11	0.69	0.1391	0.1269	0	25.8556	0.502357	0.442	0.475	0	1	1
1	Wholesale and retail	0.0333	0	Manufacturing	2020	0.038	0.12	0.6869	0.1188	0.0271	0	26.1246	1.83956	0.442	0.475	0	0	0
1	Wholesale and retail	0.068	0	Manufacturing	2020	0.038	0.12	0.6706	0.1071	0.0806146	0	26.7535	1.83956	0.442	0.475	0	0	0
1	Leasing and business services	0.031698	0	Transportation, warehousing and postal industry	2020	0.038	0.12	0.7075	0.1289	0.170082	0	26.8516	1.83956	0.442	0.475	0	0	0
0	Accommodation and catering	0.0368	0	Electricity, heat, gas and water production and supply industry	2008	0.101	0.23	0.5699	0.1082	0.00813631	0	24.4742	0.09195	0.542	0.332	0	1	1
1	Real estate	0.0763	0	Construction industry	2009	0.1003	0.26	0.6087	0.144	0.161289	0	23.5704	0.108839	0.52	0.352	0	0	0
0	Construction industry	0.0966	0	Real estate	2009	0.1003	0.26	0.3008	0.1512	0.0400455	0	23.6107	0.108839	0.52	0.352	0	0	0
1	Leasing and business services	0.0281	0	Electricity, heat, gas and water production and supply industry	2009	0.1003	0.26	0.522	0.1393	0.050202	0	24.7278	0.108839	0.52	0.352	1	0	0
1	Leasing and business services	0.0281	0	Electricity, heat, gas and water production and supply industry	2010	0.122	0.17	0.4844	0.1315	0.057212	0	25.0518	0.113159	0.525	0.349	0	0	1
0	Wholesale and retail	0.0984	0	Mining industry	2010	0.122	0.17	0.5026	0.1081	0.2925	0	23.9547	0.113159	0.525	0.349	0	0	1
1	Real estate	0.0717	0	Construction industry	2010	0.122	0.17	0.5681	0.1313	0.182558	0	23.8705	0.113159	0.525	0.349	0	0	1
1	Wholesale and retail	0.0995	0	Real estate	2011	0.113	0.13	0.4202	0.1107	0.138493	0	23.8469	0.102856	0.535	0.346	0	0	0
1	Wholesale and retail	0.0983	0	Mining industry	2011	0.113	0.13	0.4365	0.1373	0.2612	0	24.1792	0.102856	0.535	0.346	0	0	0
0	Leasing and business services	0.0281	0	Electricity, heat, gas and water production and supply industry	2011	0.113	0.13	0.5295	0.1219	0.06121	0	25.3933	0.102856	0.535	0.346	1	0	0
0	Construction industry	0.07359	0	Wholesale and retail	2011	0.113	0.13	0.4774	0.1702	0.1315	0	23.7779	0.102856	0.535	0.346	0	0	0
0	Real estate	0.0604	0	Construction industry	2011	0.113	0.13	0.5758	0.1546	0.134144	0	24.0531	0.102856	0.535	0.346	0	0	0
0	Real estate	0.156	0	0	2011	0.113	0.13	0.619	0.1243	0.0462456	0	23.4369	0.102856	0.535	0.346	0	0	0
1	Wholesale and retail	0.0983	0	Mining industry	2012	0.096	0.15	0.4256	0.1224	0.2498	0	24.6537	0.0970423	0.5269	0.3531	0	1	1
1	Wholesale and retail	0.0995	0	Construction industry	2012	0.096	0.15	0.4596	0.1051	0.194547	0	24.2665	0.0970423	0.5269	0.3531	0	1	1
0	Real estate	0.156	0	0	2012	0.096	0.15	0.5789	0.1253	0.0434717	0	23.6496	0.0970423	0.5269	0.3531	0	1	1
0	Construction industry	0.07359	0	Manufacturing	2012	0.096	0.15	0.5539	0.1549	0.1416	0	23.9469	0.0970423	0.5269	0.3531	0	1	1
0	Leasing and business services	0.025	0	Electricity, heat, gas and water production and supply industry	2012	0.096	0.15	0.5512	0.1295	0.061921	0	25.5282	0.0970423	0.5269	0.3531	0	1	1
0	Real estate	0.0604	0	Construction industry	2012	0.096	0.15	0.6139	0.1564	0.10379	0	24.2704	0.0970423	0.5269	0.3531	0	1	1
1	Manufacturing	0.15	0	Financial industry	2013	0.082	0.15	0.4929	0.1166	0.3089	0	24.2369	0.0922443	0.522	0.355	1	1	0
1	Wholesale and retail	0.0995	0	Construction industry	2013	0.082	0.15	0.5524	0.1109	0.0765784	0	24.3052	0.0922443	0.522	0.355	0	1	0
0	Real estate	0.0604	0	Construction industry	2013	0.082	0.15	0.57	0.1385	0.0783369	0	24.5735	0.0922443	0.522	0.355	0	1	0
0	Construction industry	0.07359	0	Manufacturing	2013	0.082	0.15	0.5178	0.1378	0.1393	0	24.2261	0.0922443	0.522	0.355	0	1	0
0	Real estate	0.0993	0	Financial industry	2013	0.082	0.15	0.4831	0.1168	0.13864	0	24.1261	0.0922443	0.522	0.355	0	1	0
0	Real estate	0.099	0	0	2013	0.082	0.15	0.2513	0.1073	0.069431	0	24.1368	0.0922443	0.522	0.355	0	1	0
0	Leasing and business services	0.025	0	Electricity, heat, gas and water production and supply industry	2013	0.082	0.15	0.5341	0.1209	0.0263	0	25.75	0.0922443	0.522	0.355	0	1	0
1	Wholesale and retail	0.0983	0	Mining industry	2013	0.082	0.15	0.409	0.1122	0.2106	0	25.0067	0.0922443	0.522	0.355	0	1	0
0	Real estate	0.156	0	0	2013	0.082	0.15	0.5495	0.1203	0.0408013	0	23.9611	0.0922443	0.522	0.355	0	1	0
1	Manufacturing	0.15	0	Financial industry	2014	0.065	0.11	0.5101	0.1189	0.3127	0	24.4581	0.0618976	0.510274	0.37255	1	0	0
0	Construction industry	0.07359	0	Manufacturing	2014	0.065	0.11	0.54	0.131	0.1284	0	24.5062	0.0618976	0.510274	0.37255	0	0	0
0	Real estate	0.156	0	0	2014	0.065	0.11	0.5348	0.1126	0.0107498	0	24.2309	0.0618976	0.510274	0.37255	0	0	0
0	Real estate	0.0993	0	Financial industry	2014	0.065	0.11	0.4935	0.1151	0.082669	0	24.2329	0.0618976	0.510274	0.37255	0	0	0
1	Wholesale and retail	0.1253	0	Leasing and business services	2014	0.065	0.11	0.4478	0.1071	0.0155	0	24.7709	0.0618976	0.510274	0.37255	0	0	0
1	Wholesale and retail	0.099	0	Real estate	2014	0.065	0.11	0.406	0.1339	0.3133	0	25.1284	0.0618976	0.510274	0.37255	0	0	0
0	Real estate	0.0604	0	Construction industry	2014	0.065	0.11	0.5886	0.1374	0.101445	0	24.7861	0.0618976	0.510274	0.37255	0	0	0
0	Real estate	0.099	0	0	2014	0.065	0.11	0.2834	0.1203	0.0761	0	24.3268	0.0618976	0.510274	0.37255	0	0	0
0	Leasing and business services	0.0256	0	Electricity, heat, gas and water production and supply industry	2014	0.065	0.11	0.5401	0.1263	0.080691	0	25.9282	0.0618976	0.510274	0.37255	0	0	0
0	Leasing and business services	0.0529	0	Electricity, heat, gas and water production and supply industry	2015	0.068	0.12	0.6127	0.1193	0.056724	0	26.1288	0.070405	0.482682	0.401924	0	0	0
0	Real estate	0.0509	0	Construction industry	2015	0.068	0.12	0.5326	0.1146	0.102454	0	25.1487	0.070405	0.482682	0.401924	0	0	0
0	Real estate	0.1999	0	Financial industry	2015	0.068	0.12	0.3517	0.1115	0.0458935	0	25.589	0.070405	0.482682	0.401924	0	0	0
0	Real estate	0.0993	0	Financial industry	2015	0.068	0.12	0.5279	0.1178	0.104643	0	24.3155	0.070405	0.482682	0.401924	0	0	0
1	Manufacturing	0.15	0	Financial industry	2015	0.068	0.12	0.5345	0.1225	0.2817	0	24.502	0.070405	0.482682	0.401924	1	0	0
0	Real estate	0.099	0	0	2015	0.068	0.12	0.3043	0.1218	0.099	0	24.6967	0.070405	0.482682	0.401924	0	0	0
0	Leasing and business services	0.0495	0	Transportation, warehousing and postal industry	2015	0.068	0.12	0.3354	0.1125	0.2999	0	25.5505	0.070405	0.482682	0.401924	0	0	0
0	Real estate	0.13071	0	Financial industry	2015	0.068	0.12	0.6222	0.1197	0.0122783	0	24.2387	0.070405	0.482682	0.401924	0	0	0
1	Wholesale and retail	0.099	0	Construction industry	2015	0.068	0.12	0.4672	0.1225	0.3125	0	25.4358	0.070405	0.482682	0.401924	0	0	0
0	Construction industry	0.07359	0	Manufacturing	2015	0.068	0.12	0.5349	0.1417	0.128969	0	24.8892	0.070405	0.482682	0.401924	0	0	0
0	Real estate	0.1999	0	Financial industry	2016	0.068	0.14	0.590537	0.160448	0.10853	0	26.0517	0.0676604	0.475732	0.415358	0	1	0
0	Construction industry	0.0935	0	Manufacturing	2016	0.068	0.14	0.5072	0.1225	0.140652	0	25.2553	0.0676604	0.475732	0.415358	0	1	0
0	Real estate	0.13071	0	Financial industry	2016	0.068	0.14	0.6281	0.1175	0.0129218	0	24.3499	0.0676604	0.475732	0.415358	0	1	0
0	Real estate	0.0729	0	Construction industry	2016	0.068	0.14	0.532	0.1561	0.133842	0	25.441	0.0676604	0.475732	0.415358	0	1	0
0	Real estate	0.099	0	0	2016	0.068	0.14	0.3085	0.1061	0.0762	0	25.126	0.0676604	0.475732	0.415358	0	1	0
1	Wholesale and retail	0.0886	0	Real estate	2016	0.068	0.14	0.5127	0.1196	0.2927	0	25.7083	0.0676604	0.475732	0.415358	0	1	0
1	Manufacturing	0.15	0	Financial industry	2016	0.068	0.14	0.5092	0.1201	0.2576	0	25.0695	0.0676604	0.475732	0.415358	1	1	0
1	Leasing and business services	0.0529	0	Electricity, heat, gas and water production and supply industry	2016	0.068	0.14	0.6653	0.1262	0.081347	0	26.4612	0.0676604	0.475732	0.415358	0	1	0
1	Wholesale and retail	0.0498	0	Transportation, warehousing and postal industry	2016	0.068	0.14	0.2551	0.1251	0.056	0	26.0395	0.0676604	0.475732	0.415358	0	1	0
0	Real estate	0.0993	0	Financial industry	2016	0.068	0.14	0.4001	0.11	0.173786	0	24.6501	0.0676604	0.475732	0.415358	0	1	0
0	Real estate	0.1999	0	Financial industry	2017	0.066	0.08	0.447	0.1134	0.1301	0	26.0556	0.0819871	0.465841	0.442145	0	0	1
1	Wholesale and retail	0.0498	0	Transportation, warehousing and postal industry	2017	0.066	0.08	0.2539	0.1335	0.1164	0	26.0891	0.0819871	0.465841	0.442145	0	0	1
0	Real estate	0.0442	0	Construction industry	2017	0.066	0.08	0.5181	0.1338	0.0675731	0	25.921	0.0819871	0.465841	0.442145	0	0	1
1	Wholesale and retail	0.0886	0	Real estate	2017	0.066	0.08	0.5362	0.1212	0.3125	0	25.7525	0.0819871	0.465841	0.442145	0	0	1
0	Real estate	0.0693	0	Construction industry	2017	0.066	0.08	0.5925	0.1487	0.209314	0	25.5441	0.0819871	0.465841	0.442145	0	0	1
0	Real estate	0.099	0	Construction industry	2017	0.066	0.08	0.3573	0.1734	0.0997	0	25.3347	0.0819871	0.465841	0.442145	0	0	1
1	Manufacturing	0.15	0	Financial industry	2017	0.066	0.08	0.5445	0.1104	0.284	0	25.2282	0.0819871	0.465841	0.442145	1	0	1
1	Leasing and business services	0.0529	0	Electricity, heat, gas and water production and supply industry	2017	0.066	0.08	0.7866	0.1327	0.1372	0	26.5426	0.0819871	0.465841	0.442145	0	0	1
1	Manufacturing	0.141	0	Financial industry	2017	0.066	0.08	0.6746	0.1224	0.650523	0	24.4991	0.0819871	0.465841	0.442145	0	0	1
0	Real estate	0.1	0	Financial industry	2017	0.066	0.08	0.3846	0.1382	0.0366	0	24.832	0.0819871	0.465841	0.442145	0	0	1
0	Real estate	0.1999	0	Financial industry	2018	0.065	0.1	0.5914	0.1149	0.085681	0	26.0452	0.110938	0.4454	0.4619	0	1	0
1	Manufacturing	0.121	0	Financial industry	2018	0.065	0.1	0.644	0.1338	0.2408	0	25.2531	0.110938	0.4454	0.4619	0	1	0
0	Real estate	0.1	0	Financial industry	2018	0.065	0.1	0.3827	0.1282	0.0645	0	25.1077	0.110938	0.4454	0.4619	0	1	0
1	Manufacturing	0.0931	0	Construction industry	2018	0.065	0.1	0.5934	0.1193	0.2809	0	25.8077	0.110938	0.4454	0.4619	0	1	0
1	Wholesale and retail	0.0498	0	Transportation, warehousing and postal industry	2018	0.065	0.1	0.4933	0.1446	0.0208	0	26.0261	0.110938	0.4454	0.4619	0	1	0
0	Real estate	0.099	0	Construction industry	2018	0.065	0.1	0.5346	0.1658	0.0952	0	25.2688	0.110938	0.4454	0.4619	0	1	0
1	Leasing and business services	0.0529	0	Electricity, heat, gas and water production and supply industry	2018	0.065	0.1	0.8027	0.1434	0.0769	0	26.5588	0.110938	0.4454	0.4619	0	1	0
1	Manufacturing	0.0794	0	Construction industry	2018	0.065	0.1	0.5929	0.143	0.305707	0	25.719	0.110938	0.4454	0.4619	0	1	0
0	Real estate	0.0442	0	Construction industry	2018	0.065	0.1	0.6641	0.105	0.0642079	0	25.9858	0.110938	0.4454	0.4619	0	1	0
1	Manufacturing	0.5003	0	Financial industry	2018	0.065	0.1	0.5306	0.1435	0.422572	0	24.8312	0.110938	0.4454	0.4619	0	1	0
1	Manufacturing	0.121	0	Financial industry	2019	0.068	0.11	0.6709	0.1252	0.203365	0	25.3591	0.112416	0.387	0.513	0	0	0
1	Manufacturing	0.5003	0	Financial industry	2019	0.068	0.11	0.5237	0.126	0.34527	0	25.0768	0.112416	0.387	0.513	0	0	0
0	Real estate	0.099	0	Construction industry	2019	0.068	0.11	0.573	0.1637	0.0967356	0	25.3579	0.112416	0.387	0.513	0	0	0
0	Real estate	0.159366	0	Financial industry	2019	0.068	0.11	0.6185	0.139	0.142649	0	26.0687	0.112416	0.387	0.513	0	0	0
0	Real estate	0.0442	0	Construction industry	2019	0.068	0.11	0.5924	0.1155	0.0630365	0	26.1415	0.112416	0.387	0.513	0	0	0
0	Real estate	0.1	0	Financial industry	2019	0.068	0.11	0.4224	0.1219	0.150164	0	25.3571	0.112416	0.387	0.513	0	0	0
1	Wholesale and retail	0.0498	0	Transportation, warehousing and postal industry	2019	0.068	0.11	0.5698	0.147	0.056	0	25.9742	0.112416	0.387	0.513	0	0	0
1	Manufacturing	0.0794	0	Construction industry	2019	0.068	0.11	0.6365	0.1394	0.302254	0	25.7999	0.112416	0.387	0.513	0	0	0
0	Construction industry	0.0793	0	Manufacturing	2019	0.068	0.11	0.6148	0.1301	0.167487	0	25.6572	0.112416	0.387	0.513	0	0	0
0	Real estate	0.0839	0	Electricity, heat, gas and water production and supply industry	2019	0.068	0.11	0.8746	0.1398	0.064879	0	26.6298	0.112416	0.387	0.513	0	0	0
1	Manufacturing	0.0931	0	Construction industry	2019	0.068	0.11	0.5452	0.1214	0.2512	0	25.8764	0.112416	0.387	0.513	0	0	0
1	Manufacturing	0.121	0	Financial industry	2020	0.039	0.11	0.543659	0.1252	0.1751	0	25.5268	0.425073	0.387	0.513	0	0	0
1	Manufacturing	0.0794	0	Construction industry	2020	0.039	0.11	0.592489	0.1373	0.302254	0	25.8677	0.425073	0.387	0.513	0	0	0
0	Construction industry	0.0793	0	Manufacturing	2020	0.039	0.11	0.506783	0.1417	0.167487	0	25.8017	0.425073	0.387	0.513	0	0	0
0	Real estate	0.0839	0	Electricity, heat, gas and water production and supply industry	2020	0.039	0.11	0.61268	0.1155	0.057375	0	26.7039	0.425073	0.387	0.513	0	0	0
0	Real estate	0.1	0	Financial industry	2020	0.039	0.11	0.382351	0.1282	0.0766	0	25.5219	0.425073	0.387	0.513	0	0	0
1	Wholesale and retail	0.0498	0	Transportation, warehousing and postal industry	2020	0.039	0.11	0.493351	0.147	0.1233	0	26.0278	0.425073	0.387	0.513	0	0	0
1	Manufacturing	0.0931	0	Construction industry	2020	0.039	0.11	0.408797	0.1193	0.2833	0	25.9345	0.425073	0.387	0.513	0	0	0
0	Real estate	0.099	0	Construction industry	2020	0.039	0.11	0.591056	0.1734	0.1139	0	25.4529	0.425073	0.387	0.513	0	0	0
0	Real estate	0.159366	0	Financial industry	2020	0.039	0.11	0.332686	0.139	0.088413	0	26.1524	0.425073	0.387	0.513	0	0	0
0	0	0	0	Financial industry	2008	0.1211	0.21	0.5969	0.1065	0	0	24.2494	0.088359	0.569	0.286	0	1	1
0	0	0	0	Financial industry	2009	0.1092	0.26	0.5689	0.1467	0	0	24.471	0.096815	0.565	0.293	0	0	0
1	Real estate	0.0663	0	Financial industry	2009	0.1092	0.26	0.693	0.1247	0.0861496	0	23.087	0.096815	0.565	0.293	0	0	0
1	Real estate	0.0436	1	Electricity, heat, gas and water production and supply industry	2009	0.1092	0.26	0.619	0.1317	0.0859	0	24.1492	0.096815	0.565	0.293	0	0	0
1	Construction industry	0.1189	0	Electricity, heat, gas and water production and supply industry	2010	0.125	0.21	0.6	0.1428	0.0601	0	24.493	0.101817	0.573	0.286	0	1	0
1	Real estate	0.0663	0	Financial industry	2010	0.125	0.21	0.687	0.1314	0.0471585	0	23.2915	0.101817	0.573	0.286	0	1	0
0	0	0	0	Financial industry	2010	0.125	0.21	0.5937	0.1161	0	0	24.779	0.101817	0.573	0.286	0	1	0
0	Wholesale and retail	0.0945	1	Mining industry	2011	0.119	0.15	0.7335	0.1935	0.2277	0	23.3576	0.0907058	0.573	0.297	0	0	0
1	Construction industry	0.1189	0	Electricity, heat, gas and water production and supply industry	2011	0.119	0.15	0.6487	0.1227	0.0686	0	24.8536	0.0907058	0.573	0.297	0	0	0
1	Real estate	0.0665	0	Financial industry	2011	0.119	0.15	0.677	0.1845	0.0783	0	25.0067	0.0907058	0.573	0.297	0	0	0
1	Real estate	0.0663	0	Financial industry	2011	0.119	0.15	0.692	0.1014	0.0600121	0	23.3392	0.0907058	0.573	0.297	0	0	0
1	Real estate	0.0663	0	Financial industry	2012	0.101	0.19	0.6519	0.1685	0.0658395	0	23.4337	0.0909717	0.5633	0.3094	0	0	0
1	Construction industry	0.0909	0	Electricity, heat, gas and water production and supply industry	2012	0.101	0.19	0.6894	0.1556	0.0284	0	25.1297	0.0909717	0.5633	0.3094	0	0	0
0	Wholesale and retail	0.0945	1	Mining industry	2012	0.101	0.19	0.7321	0.1568	0.1359	0	23.618	0.0909717	0.5633	0.3094	0	0	0
1	Real estate	0.0665	0	Financial industry	2012	0.101	0.19	0.6719	0.1526	0.1284	0	25.3651	0.0909717	0.5633	0.3094	0	0	0
1	Construction industry	0.0909	0	Electricity, heat, gas and water production and supply industry	2013	0.09	0.18	0.6789	0.1318	0.0645	0	25.3054	0.131868	0.554	0.32	0	1	1
0	Wholesale and retail	0.0945	1	Mining industry	2013	0.09	0.18	0.6746	0.1223	0.113616	0	23.9539	0.131868	0.554	0.32	0	1	1
1	Real estate	0.0665	0	Financial industry	2013	0.09	0.18	0.6165	0.1208	0.0787	0	25.7295	0.131868	0.554	0.32	0	1	1
1	Real estate	0.0663	0	Financial industry	2013	0.09	0.18	0.6738	0.1284	0.0950546	0	23.7237	0.131868	0.554	0.32	0	1	1
1	Financial industry	0.032424	0	Mining industry	2014	0.089	0.12	0.6784	0.1958	0.126034	0	26.0563	0.0825857	0.509944	0.370988	0	0	0
1	Real estate	0.0665	0	Financial industry	2014	0.089	0.12	0.5883	0.1112	0.0602671	0	26.0428	0.0825857	0.509944	0.370988	0	0	0
1	Manufacturing	0.093848	1	Mining industry	2014	0.089	0.12	0.6663	0.1404	0.3316	0	24.2235	0.0825857	0.509944	0.370988	0	0	0
1	Construction industry	0.0909	0	Electricity, heat, gas and water production and supply industry	2014	0.089	0.12	0.6002	0.1228	0.0686	0	25.4877	0.0825857	0.509944	0.370988	0	0	0
1	Real estate	0.0663	0	Financial industry	2014	0.089	0.12	0.7045	0.1486	0.0606202	0	24.0215	0.0825857	0.509944	0.370988	0	0	0
1	Construction industry	0.0755	0	Electricity, heat, gas and water production and supply industry	2015	0.083	0.15	0.5755	0.1554	0.0686	0	25.8395	0.092546	0.484225	0.40201	0	0	0
1	Real estate	0.0665	0	Financial industry	2015	0.083	0.15	0.5573	0.122	0.0778	0	26.3053	0.092546	0.484225	0.40201	0	0	0
1	Financial industry	0.045293	0	Mining industry	2015	0.083	0.15	0.6671	0.164	0.0729947	0	26.4473	0.092546	0.484225	0.40201	0	0	0
0	Real estate	0.0492	0	Financial industry	2016	0.0814	0.14	0.5134	0.1176	0.1134	0	26.6263	0.0946511	0.476278	0.417816	0	1	1
1	Manufacturing	0.093848	1	Mining industry	2016	0.0814	0.14	0.6335	0.1268	0.244912	0	24.9871	0.0946511	0.476278	0.417816	0	1	1
0	Real estate	0.0755	0	Electricity, heat, gas and water production and supply industry	2016	0.0814	0.14	0.7253	0.1289	0.0697	0	26.0353	0.0946511	0.476278	0.417816	0	1	1
1	Manufacturing	0.095624	0	Mining industry	2017	0.078	0.09	0.6349	0.1371	0.25568	0	25.1229	0.0945821	0.473719	0.433374	0	0	0
0	Real estate	0.0492	0	Financial industry	2017	0.078	0.09	0.5029	0.1353	0.1362	0	26.8005	0.0945821	0.473719	0.433374	0	0	0
0	Real estate	0.0755	0	Electricity, heat, gas and water production and supply industry	2017	0.078	0.09	0.7428	0.1487	0.0915	0	26.1691	0.0945821	0.473719	0.433374	0	0	0
1	Manufacturing	0.0854	1	Construction industry	2018	0.076	0.08	0.6744	0.1346	0.234614	0	25.0124	0.0841178	0.4585	0.4522	0	1	0
1	Manufacturing	0.0499	0	Water, environment and utilities management	2018	0.076	0.08	0.7969	0.1197	0.1436	0	25.0852	0.0841178	0.4585	0.4522	0	1	0
0	Real estate	0.0442	1	Financial industry	2018	0.076	0.08	0.6606	0.1315	0.0627	0	26.8678	0.0841178	0.4585	0.4522	0	1	0
0	Real estate	0.0755	0	Financial industry	2018	0.076	0.08	0.6605	0.1477	0.0915	0	26.2583	0.0841178	0.4585	0.4522	0	1	0
0	Real estate	0.0755	0	Financial industry	2019	0.07	0.09	0.6977	0.147	0.0563	0	26.3363	0.0829924	0.435	0.48	0	0	0
1	Manufacturing	0.0499	0	Water, environment and utilities management	2019	0.07	0.09	0.8116	0.1453	0.1105	0	25.2572	0.0829924	0.435	0.48	0	0	0
0	Real estate	0.0442	1	Financial industry	2019	0.07	0.09	0.7233	0.1211	0.1305	0	26.9388	0.0829924	0.435	0.48	0	0	0
1	Manufacturing	0.0854	1	Construction industry	2019	0.07	0.09	0.6569	0.1182	0.177255	0	25.3469	0.0829924	0.435	0.48	0	0	0
1	Manufacturing	0.0854	1	Construction industry	2020	0.013	0.1	0.732098	0.1223	0.177255	0	25.4528	0.106443	0.435	0.48	0	0	0
1	Wholesale and retail	0.0424	1	Financial industry	2020	0.013	0.1	0.8263	0.1286	0.2691	0	27.0292	0.106443	0.435	0.48	0	0	0
0	Real estate	0.0755	0	Financial industry	2020	0.013	0.1	0.708695	0.1554	0.0915	0	26.3434	0.106443	0.435	0.48	0	0	0
1	Manufacturing	0.0499	0	Water, environment and utilities management	2020	0.013	0.1	0.666765	0.1247	0.1105	0	25.3406	0.106443	0.435	0.48	0	0	0
1	Wholesale and retail	0.1	0	Manufacturing	2007	0.1467	0.16	0.7008	0.0848	0.109854	0	22.8667	0.225512	0.54	0.407	0	1	0
1	Manufacturing	0.09	1	Manufacturing	2007	0.1467	0.16	0.686	0.1103	0.4049	1	23.199	0.225512	0.54	0.407	0	1	0
1	Manufacturing	0.0716	1	Electricity, heat, gas and water production and supply industry	2007	0.1467	0.16	0.6395	0.21	0.5622	0	25.0475	0.225512	0.54	0.407	1	1	0
1	Manufacturing	0.0514	0	Leasing and business services	2007	0.1467	0.16	0.7213	0.0866	0.19834	0	24.1272	0.225512	0.54	0.407	0	1	0
1	Manufacturing	0.0492	1	Manufacturing	2007	0.1467	0.16	0.6684	0.0904	0.295406	1	24.9613	0.225512	0.54	0.407	1	1	0
1	Manufacturing	0.0716	1	Electricity, heat, gas and water production and supply industry	2008	0.1005	0.22	0.6449	0.1615	0.495	0	25.3605	0.235469	0.539	0.41	1	0	0
1	Manufacturing	0.0492	1	Manufacturing	2008	0.1005	0.22	0.7082	0.107	0.2322	1	25.3246	0.235469	0.539	0.41	1	0	0
1	Wholesale and retail	0.0786	1	Manufacturing	2008	0.1005	0.22	0.6188	0.1189	0.302	0	23.6189	0.235469	0.539	0.41	0	0	0
1	Wholesale and retail	0.1	0	Manufacturing	2008	0.1005	0.22	0.6829	0.0885	0.117444	0	23.1065	0.235469	0.539	0.41	0	0	0
0	Real estate	0.0878	0	0	2008	0.1005	0.22	0.7377	0.1059	0.00306192	0	23.6565	0.235469	0.539	0.41	0	0	0
1	Manufacturing	0.0514	0	Leasing and business services	2008	0.1005	0.22	0.7296	0.106	0.5104	0	24.2538	0.235469	0.539	0.41	0	0	0
0	Real estate	0.0725	0	Leasing and business services	2009	0.0894	0.27	0.7205	0.116	0.064	0	24.4373	0.273084	0.518	0.431	0	0	0
1	Manufacturing	0.0752	0	Mining industry	2009	0.0894	0.27	0.6833	0.1211	0.578	0	24.2318	0.273084	0.518	0.431	0	0	0
0	Real estate	0.0673	0	0	2009	0.0894	0.27	0.7308	0.1303	0.0659	0	24.2046	0.273084	0.518	0.431	1	0	0
1	Manufacturing	0.0716	1	Electricity, heat, gas and water production and supply industry	2009	0.0894	0.27	0.694	0.1075	0.2664	0	25.8192	0.273084	0.518	0.431	1	0	0
1	Manufacturing	0.0771	0	0	2009	0.0894	0.27	0.7229	0.1117	0.380179	0	23.3968	0.273084	0.518	0.431	0	0	0
1	Manufacturing	0.1	0	Financial industry	2009	0.0894	0.27	0.707	0.1082	0.41507	0	24.2415	0.273084	0.518	0.431	0	0	0
0	Financial industry	0.0598	1	Manufacturing	2009	0.0894	0.27	0.6901	0.1263	0.0185	0	25.7338	0.273084	0.518	0.431	1	0	0
1	Wholesale and retail	0.07855	1	Financial industry	2009	0.0894	0.27	0.6596	0.1312	0.3212	0	23.9909	0.273084	0.518	0.431	0	0	0
1	Manufacturing	0.1	0	Financial industry	2010	0.119	0.21	0.6518	0.1298	0.46	0	24.6047	0.293024	0.516	0.435	0	0	0
0	Real estate	0.0639	0	Leasing and business services	2010	0.119	0.21	0.6842	0.1267	0.0807	0	24.6623	0.293024	0.516	0.435	1	0	0
1	Manufacturing	0.0766	0	0	2010	0.119	0.21	0.7173	0.1535	0.474858	0	24.6836	0.293024	0.516	0.435	1	0	0
1	Manufacturing	0.0752	0	Mining industry	2010	0.119	0.21	0.7255	0.1212	0.5976	0	24.3023	0.293024	0.516	0.435	0	0	0
0	Real estate	0.0714	0	Wholesale and retail	2010	0.119	0.21	0.6985	0.1088	0.0301	0	23.8623	0.293024	0.516	0.435	0	0	0
1	Manufacturing	0.086517	1	Electricity, heat, gas and water production and supply industry	2010	0.119	0.21	0.6622	0.162	0.2619	0	26.2965	0.293024	0.516	0.435	1	0	0
1	Wholesale and retail	0.07855	1	Financial industry	2010	0.119	0.21	0.6502	0.1137	0.2779	0	24.3267	0.293024	0.516	0.435	1	0	0
1	Manufacturing	0.138934	0	0	2010	0.119	0.21	0.7208	0.1482	0.3599	0	23.6563	0.293024	0.516	0.435	0	0	0
1	Construction industry	0.0682	0	Wholesale and retail	2010	0.119	0.21	0.7272	0.1304	0.0813	0	23.8965	0.293024	0.516	0.435	0	0	0
0	Financial industry	0.0598	1	Manufacturing	2010	0.119	0.21	0.6993	0.1173	0.055	0	26.1051	0.293024	0.516	0.435	1	0	0
1	Manufacturing	0.086517	1	Electricity, heat, gas and water production and supply industry	2011	0.09	0.12	0.6662	0.1536	0.262	0	26.2859	0.312322	0.512	0.439	1	0	0
1	Manufacturing	0.138935	0	0	2011	0.09	0.12	0.7522	0.1363	0.3912	0	23.851	0.312322	0.512	0.439	0	0	0
1	Manufacturing	0.1	0	Financial industry	2011	0.09	0.12	0.7467	0.151	0.46	0	24.7697	0.312322	0.512	0.439	0	0	0
0	Real estate	0.0639	0	Leasing and business services	2011	0.09	0.12	0.6786	0.1155	0.1164	0	24.9076	0.312322	0.512	0.439	0	0	0
0	Real estate	0.0739	0	Wholesale and retail	2011	0.09	0.12	0.7091	0.1252	0.157	0	24.0827	0.312322	0.512	0.439	0	0	0
1	Financial industry	0.0598	1	Manufacturing	2011	0.09	0.12	0.6968	0.1221	0.0171	0	26.2202	0.312322	0.512	0.439	1	0	0
0	Construction industry	0.0682	0	Wholesale and retail	2011	0.09	0.12	0.7316	0.1222	0.1097	0	24.073	0.312322	0.512	0.439	0	0	0
1	Manufacturing	0.0752	0	Mining industry	2011	0.09	0.12	0.7351	0.1222	0.5628	0	24.3881	0.312322	0.512	0.439	0	0	0
1	Wholesale and retail	0.07855	1	Financial industry	2011	0.09	0.12	0.7133	0.1221	0.3012	0	24.5909	0.312322	0.512	0.439	1	0	0
1	Manufacturing	0.0739	0	Wholesale and retail	2012	0.08	0.1	0.7225	0.1299	0.4145	0	24.2264	0.346435	0.4995	0.4524	0	0	1
1	Manufacturing	0.1	0	Financial industry	2012	0.08	0.1	0.7583	0.1435	0.394	0	24.9746	0.346435	0.4995	0.4524	0	0	1
1	Transportation, warehousing and postal industry	0.0924	0	0	2012	0.08	0.1	0.7362	0.1232	0.0136	0	25.1834	0.346435	0.4995	0.4524	1	0	1
1	Manufacturing	0.124996	0	0	2012	0.08	0.1	0.7184	0.1505	0.3943	0	23.9844	0.346435	0.4995	0.4524	0	0	1
0	Construction industry	0.0682	0	Wholesale and retail	2012	0.08	0.1	0.7137	0.1146	0.0923	0	24.2623	0.346435	0.4995	0.4524	0	0	1
0	Real estate	0.0733	0	Leasing and business services	2012	0.08	0.1	0.7091	0.1161	0.0718	0	25.1461	0.346435	0.4995	0.4524	1	0	1
1	Manufacturing	0.0832	1	Electricity, heat, gas and water production and supply industry	2012	0.08	0.1	0.6774	0.1565	0.2455	0	26.6463	0.346435	0.4995	0.4524	1	0	1
1	Wholesale and retail	0.07855	1	Financial industry	2012	0.08	0.1	0.7168	0.1145	0.3505	0	24.7961	0.346435	0.4995	0.4524	1	0	1
1	Manufacturing	0.0752	0	Mining industry	2012	0.08	0.1	0.728	0.1167	0.5461	0	24.5379	0.346435	0.4995	0.4524	0	0	1
1	Financial industry	0.0598	1	Manufacturing	2012	0.08	0.1	0.6893	0.1246	0.015775	0	26.507	0.346435	0.4995	0.4524	1	0	1
1	Manufacturing	0.095	1	Transportation, warehousing and postal industry	2012	0.08	0.1	0.4841	0.1204	0.14501	0	23.6166	0.346435	0.4995	0.4524	0	0	1
0	Real estate	0.0743	0	Leasing and business services	2013	0.082	0.11	0.7144	0.1134	0.0462	0	25.3682	0.38928	0.491	0.461	1	1	1
1	Manufacturing	0.101	1	Electricity, heat, gas and water production and supply industry	2013	0.082	0.11	0.6197	0.1388	0.2116	0	26.8712	0.38928	0.491	0.461	1	1	1
1	Manufacturing	0.125	0	0	2013	0.082	0.11	0.6912	0.1465	0.3915	0	24.1348	0.38928	0.491	0.461	0	1	1
1	Manufacturing	0.0739	0	Wholesale and retail	2013	0.082	0.11	0.7183	0.1182	0.433297	0	24.3583	0.38928	0.491	0.461	0	1	1
1	Wholesale and retail	0.0847	0	0	2013	0.082	0.11	0.748	0.1202	0.2301	0	25.3972	0.38928	0.491	0.461	1	1	1
1	Manufacturing	0.095	1	Transportation, warehousing and postal industry	2013	0.082	0.11	0.6923	0.2318	0.1124	0	24.3834	0.38928	0.491	0.461	0	1	1
1	Wholesale and retail	0.07855	1	Financial industry	2013	0.082	0.11	0.6134	0.1157	0.3501	0	25.0759	0.38928	0.491	0.461	1	1	1
1	Financial industry	0.0598	1	Manufacturing	2013	0.082	0.11	0.6968	0.1158	0.0484	0	26.5528	0.38928	0.491	0.461	1	1	1
1	Manufacturing	0.1	0	Financial industry	2013	0.082	0.11	0.7262	0.1406	0.3647	0	25.1973	0.38928	0.491	0.461	0	1	1
1	Manufacturing	0.0765	0	Mining industry	2013	0.082	0.11	0.7261	0.1275	0.5213	0	24.6575	0.38928	0.491	0.461	0	1	1
0	Construction industry	0.0682	0	Wholesale and retail	2013	0.082	0.11	0.7101	0.1098	0.0892	0	24.4021	0.38928	0.491	0.461	0	1	1
1	Manufacturing	0.0739	0	Wholesale and retail	2014	0.076	0.07	0.7279	0.1102	0.4478	0	24.4303	0.195181	0.477312	0.47845	0	0	0
0	Real estate	0.0743	0	Leasing and business services	2014	0.076	0.07	0.7092	0.1129	0.0581	0	25.5618	0.195181	0.477312	0.47845	0	0	0
1	Manufacturing	0.1	0	Financial industry	2014	0.076	0.07	0.8089	0.1238	0.346	0	25.3527	0.195181	0.477312	0.47845	0	0	0
1	Manufacturing	0.0764	0	Mining industry	2014	0.076	0.07	0.7309	0.1163	0.4804	0	24.7445	0.195181	0.477312	0.47845	0	0	0
1	Manufacturing	0.1093	1	Electricity, heat, gas and water production and supply industry	2014	0.076	0.07	0.6412	0.1331	0.188	0	27.0406	0.195181	0.477312	0.47845	1	0	0
1	Wholesale and retail	0.07855	1	Financial industry	2014	0.076	0.07	0.7174	0.1265	0.2586	0	25.1875	0.195181	0.477312	0.47845	1	0	0
1	Manufacturing	0.125	0	0	2014	0.076	0.07	0.6923	0.1441	0.3678	0	24.1689	0.195181	0.477312	0.47845	0	0	0
1	Transportation, warehousing and postal industry	0.0807	0	0	2014	0.076	0.07	0.7145	0.1227	0.0185	0	25.5307	0.195181	0.477312	0.47845	1	0	0
1	Manufacturing	0.094	1	Transportation, warehousing and postal industry	2014	0.076	0.07	0.6953	0.1656	0.0928	0	24.5006	0.195181	0.477312	0.47845	0	0	0
0	Construction industry	0.0684	0	Manufacturing	2014	0.076	0.07	0.698	0.116	0.0971	0	24.6052	0.195181	0.477312	0.47845	0	0	0
1	Financial industry	0.0598	1	Manufacturing	2014	0.076	0.07	0.7031	0.1228	0.018	0	26.76	0.195181	0.477312	0.47845	1	0	0
1	Manufacturing	0.0739	0	Wholesale and retail	2015	0.0796	0.14	0.7423	0.1089	0.461005	0	24.6365	0.26749	0.459624	0.497637	0	0	0
1	Transportation, warehousing and postal industry	0.0807	0	0	2015	0.0796	0.14	0.7274	0.1283	0.0146	0	25.614	0.26749	0.459624	0.497637	1	0	0
0	Construction industry	0.0684	0	Manufacturing	2015	0.0796	0.14	0.7288	0.1061	0.0864	0	24.7359	0.26749	0.459624	0.497637	0	0	0
1	Manufacturing	0.1	0	Financial industry	2015	0.0796	0.14	0.7693	0.13	0.356	0	25.5387	0.26749	0.459624	0.497637	0	0	0
1	Manufacturing	0.1157	1	Electricity, heat, gas and water production and supply industry	2015	0.0796	0.14	0.6373	0.1329	0.1551	0	27.2976	0.26749	0.459624	0.497637	1	0	0
1	Manufacturing	0.0764	0	Mining industry	2015	0.0796	0.14	0.7105	0.1228	0.4572	0	25.1839	0.26749	0.459624	0.497637	0	0	0
1	Manufacturing	0.125	0	0	2015	0.0796	0.14	0.6431	0.1223	0.4127	0	24.2296	0.26749	0.459624	0.497637	0	0	0
1	Manufacturing	0.06368	1	Financial industry	2015	0.0796	0.14	0.6898	0.117	0.135	0	27.0246	0.26749	0.459624	0.497637	1	0	0
1	Manufacturing	0.094	1	Transportation, warehousing and postal industry	2015	0.0796	0.14	0.6999	0.156	0.0878	0	24.6412	0.26749	0.459624	0.497637	0	0	0
1	Wholesale and retail	0.07855	1	Financial industry	2015	0.0796	0.14	0.7362	0.1207	0.2804	0	25.412	0.26749	0.459624	0.497637	1	0	0
1	Manufacturing	0.1396	0	Construction industry	2015	0.0796	0.14	0.6553	0.1194	0.5245	0	25.7736	0.26749	0.459624	0.497637	1	0	0
1	Manufacturing	0.1361	0	Construction industry	2016	0.0755	0.1	0.6566	0.1163	0.5239	0	26.0283	0.273425	0.44855	0.50986	0	0	0
1	Wholesale and retail	0.07855	1	Financial industry	2016	0.0755	0.1	0.9061	0.1185	0.3092	0	25.5179	0.273425	0.44855	0.50986	1	0	0
1	Manufacturing	0.0739	0	Wholesale and retail	2016	0.0755	0.1	0.7309	0.125	0.3065	0	24.9042	0.273425	0.44855	0.50986	0	0	0
1	Manufacturing	0.125	0	0	2016	0.0755	0.1	0.6979	0.1131	0.2819	0	24.3469	0.273425	0.44855	0.50986	0	0	0
1	Manufacturing	0.1	0	Financial industry	2016	0.0755	0.1	0.7621	0.131	0.361	0	25.7346	0.273425	0.44855	0.50986	0	0	0
1	Manufacturing	0.05731	1	Financial industry	2016	0.0755	0.1	0.609	0.1188	0.1066	0	27.3031	0.273425	0.44855	0.50986	1	0	0
1	Manufacturing	0.094	1	Transportation, warehousing and postal industry	2016	0.0755	0.1	0.679	0.1302	0.0715	0	24.9227	0.273425	0.44855	0.50986	0	0	0
1	Transportation, warehousing and postal industry	0.0807	0	0	2016	0.0755	0.1	0.7015	0.1177	0.0154	0	25.7985	0.273425	0.44855	0.50986	1	0	0
1	Wholesale and retail	0.0435	1	0	2016	0.0755	0.1	0.773	0.1263	0.3042	0	25.5581	0.273425	0.44855	0.50986	1	0	0
1	Manufacturing	0.1232	0	Mining industry	2016	0.0755	0.1	0.7083	0.1238	0.4245	0	25.3697	0.273425	0.44855	0.50986	0	0	0
1	Manufacturing	0.1164	1	0	2016	0.0755	0.1	0.5368	0.1225	0.144	0	27.5089	0.273425	0.44855	0.50986	1	0	0
0	Construction industry	0.0684	0	Manufacturing	2016	0.0755	0.1	0.7011	0.1436	0.0869	0	24.8695	0.273425	0.44855	0.50986	0	0	0
1	Manufacturing	0.1	0	Financial industry	2017	0.0776	0.08	0.7821	0.156	0.377	0	25.7822	0.212242	0.429454	0.533189	0	1	1
1	Manufacturing	0.125	0	0	2017	0.0776	0.08	0.6442	0.1417	0.2227	0	24.5168	0.212242	0.429454	0.533189	0	1	1
1	Manufacturing	0.0581	1	Financial industry	2017	0.0776	0.08	0.5918	0.143	0.107	0	27.4487	0.212242	0.429454	0.533189	1	1	1
0	Construction industry	0.0684	0	Manufacturing	2017	0.0776	0.08	0.7111	0.1455	0.0497	0	24.9599	0.212242	0.429454	0.533189	0	1	1
1	Transportation, warehousing and postal industry	0.0706	0	0	2017	0.0776	0.08	0.7081	0.1241	0.0211	0	25.98	0.212242	0.429454	0.533189	1	1	1
1	Manufacturing	0.094	1	Transportation, warehousing and postal industry	2017	0.0776	0.08	0.6582	0.1514	0.0653	0	24.9631	0.212242	0.429454	0.533189	0	1	1
1	Manufacturing	0.1815	0	Construction industry	2017	0.0776	0.08	0.6331	0.115	0.2808	0	26.1354	0.212242	0.429454	0.533189	0	1	1
1	Manufacturing	0.0739	0	Wholesale and retail	2017	0.0776	0.08	0.7868	0.1127	0.295263	0	24.8803	0.212242	0.429454	0.533189	0	1	1
1	Manufacturing	0.1232	0	Mining industry	2017	0.0776	0.08	0.6771	0.1143	0.4218	0	25.372	0.212242	0.429454	0.533189	0	1	1
1	Manufacturing	0.1317	1	0	2017	0.0776	0.08	0.5806	0.1358	0.155	0	27.6626	0.212242	0.429454	0.533189	1	1	1
1	Wholesale and retail	0.07855	1	Financial industry	2017	0.0776	0.08	0.816	0.1364	0.305185	0	25.6879	0.212242	0.429454	0.533189	1	1	1
0	Construction industry	0.044	1	0	2017	0.0776	0.08	0.8223	0.1283	0.1191	0	25.6241	0.212242	0.429454	0.533189	1	1	1
1	Manufacturing	0.125	0	Real estate	2018	0.071	0.09	0.6491	0.1346	0.27	0	24.675	0.218113	0.4183	0.5467	0	0	0
0	Construction industry	0.0684	0	Manufacturing	2018	0.071	0.09	0.6997	0.1394	0.0483	0	25.0009	0.218113	0.4183	0.5467	0	0	0
1	Wholesale and retail	0.07855	1	Financial industry	2018	0.071	0.09	0.9779	0.152	0.2929	0	25.8506	0.218113	0.4183	0.5467	1	0	0
1	Manufacturing	0.0739	0	Wholesale and retail	2018	0.071	0.09	0.7869	0.1248	0.270114	0	24.9325	0.218113	0.4183	0.5467	0	0	0
1	Manufacturing	0.094	1	Transportation, warehousing and postal industry	2018	0.071	0.09	0.6361	0.1346	0.0876	0	25.1412	0.218113	0.4183	0.5467	0	0	0
0	Real estate	0.1815	0	Construction industry	2018	0.071	0.09	0.7434	0.1185	0.0841	0	26.1517	0.218113	0.4183	0.5467	0	0	0
1	Transportation, warehousing and postal industry	0.0706	0	0	2018	0.071	0.09	0.7209	0.1283	0.0154	0	26.0841	0.218113	0.4183	0.5467	1	0	0
1	Manufacturing	0.1525	0	0	2018	0.071	0.09	0.6588	0.1486	0.1692	0	27.7412	0.218113	0.4183	0.5467	1	0	0
1	Manufacturing	0.1	0	Financial industry	2018	0.071	0.09	0.8426	0.1639	0.351	0	25.9669	0.218113	0.4183	0.5467	0	0	0
1	Manufacturing	0.0609	1	Financial industry	2018	0.071	0.09	0.6416	0.1315	0.0849	0	27.5488	0.218113	0.4183	0.5467	0	0	0
1	Manufacturing	0.1232	0	0	2018	0.071	0.09	0.7501	0.1112	0.4096	0	25.4088	0.218113	0.4183	0.5467	0	0	0
1	Manufacturing	0.0495	1	0	2018	0.071	0.09	0.8332	0.1163	0.2286	0	25.6598	0.218113	0.4183	0.5467	0	0	0
1	Manufacturing	0.0495	0	0	2019	0.068	0.13	0.8359	0.1145	0.218792	0	25.7811	0.33643	0.426	0.54	1	0	0
1	Manufacturing	0.125	0	Real estate	2019	0.068	0.13	0.694	0.133	0.2655	0	24.9888	0.33643	0.426	0.54	0	0	0
1	Manufacturing	0.0739	0	Wholesale and retail	2019	0.068	0.13	0.7811	0.1281	0.251283	0	25.1341	0.33643	0.426	0.54	0	0	0
0	Real estate	0.1815	0	Construction industry	2019	0.068	0.13	0.7305	0.1117	0.106586	0	26.1634	0.33643	0.426	0.54	0	0	0
1	Manufacturing	0.0609	1	Financial industry	2019	0.068	0.13	0.6723	0.1354	0.074358	0	27.6548	0.33643	0.426	0.54	0	0	0
1	Manufacturing	0.1	0	Financial industry	2019	0.068	0.13	0.8701	0.1575	0.345	0	26.1303	0.33643	0.426	0.54	0	0	0
1	Manufacturing	0.1232	0	0	2019	0.068	0.13	0.7241	0.1123	0.401698	0	25.5779	0.33643	0.426	0.54	0	0	0
1	Wholesale and retail	0.07855	1	Financial industry	2019	0.068	0.13	0.9649	0.1554	0.3159	0	26.0597	0.33643	0.426	0.54	0	0	0
0	Construction industry	0.0684	0	Manufacturing	2019	0.068	0.13	0.7144	0.1337	0.0833	0	25.0759	0.33643	0.426	0.54	0	0	0
1	Manufacturing	0.1415	0	0	2019	0.068	0.13	0.6651	0.1557	0.1569	0	27.9069	0.33643	0.426	0.54	1	0	0
1	Transportation, warehousing and postal industry	0.0706	0	0	2019	0.068	0.13	0.7118	0.1329	0.013	0	26.1797	0.33643	0.426	0.54	0	0	0
1	Manufacturing	0.094	1	Transportation, warehousing and postal industry	2019	0.068	0.13	0.5464	0.1339	0.1107	0	25.2965	0.33643	0.426	0.54	0	0	0
0	Construction industry	0.0684	0	Manufacturing	2020	0.036	0.16	0.723845	0.1304	0.0905	0	25.0261	1.16876	0.426	0.54	0	0	0
0	Real estate	0.1081	0	Construction industry	2020	0.036	0.16	0.70285	0.106	0.106586	0	26.3834	1.16876	0.426	0.54	0	0	0
1	Manufacturing	0.1303	0	Transportation, warehousing and postal industry	2020	0.036	0.16	0.683275	0.1275	0.3295	0	25.7594	1.16876	0.426	0.54	0	0	0
1	Wholesale and retail	0.07855	1	Financial industry	2020	0.036	0.16	0.78295	0.1364	0.3256	0	26.2765	1.16876	0.426	0.54	0	0	0
1	Manufacturing	0.1	0	Financial industry	2020	0.036	0.16	0.813975	0.1505	0.344	0	26.342	1.16876	0.426	0.54	0	0	0
1	Transportation, warehousing and postal industry	0.0706	0	0	2020	0.036	0.16	0.7064	0.1404	0.0209	0	26.3262	1.16876	0.426	0.54	0	0	0
1	Manufacturing	0.1181	1	Financial industry	2020	0.036	0.16	0.6891	0.1441	0.0753	0	27.7874	1.16876	0.426	0.54	0	0	0
1	Manufacturing	0.0832	0	Transportation, warehousing and postal industry	2020	0.036	0.16	0.7185	0.1484	0.1514	0	28.1176	1.16876	0.426	0.54	1	0	0
1	Manufacturing	0.094	1	Transportation, warehousing and postal industry	2020	0.036	0.16	0.5608	0.1237	0.1199	0	25.4043	1.16876	0.426	0.54	0	0	0
1	Manufacturing	0.0434	0	0	2020	0.036	0.16	0.731384	0.1163	0.2834	0	25.9402	1.16876	0.426	0.54	0	0	0
1	Manufacturing	0.0739	0	Wholesale and retail	2020	0.036	0.16	0.761959	0.1248	0.328	0	25.3741	1.16876	0.426	0.54	0	0	0
0	Wholesale and retail	0.12	0	Financial industry	2016	0.075	0.19	0.687	0.1956	0.167096	0	24.1605	0.281111	0.223515	0.54251	0	0	0
0	Wholesale and retail	0.12	0	Financial industry	2017	0.07	0.11	0.4969	0.1641	0.123399	0	24.5221	0.310048	0.22327	0.56097	0	1	1
0	Wholesale and retail	0.12	0	Financial industry	2018	0.058	-0.05	0.6376	0.1579	0.114052	0	24.3435	0.285153	0.2268	0.5663	0	0	0
0	Wholesale and retail	0.12	0	Financial industry	2019	0.058	0.01	0.6914	0.1437	0.0687301	0	24.7062	0.418502	0.207	0.59	0	0	0
0	Real estate	0.089	0	Manufacturing	2008	0.134	0.21	0.6129	0.1304	0.165228	0	24.4854	0.0692211	0.438	0.405	0	1	1
0	Real estate	0.089	0	Manufacturing	2009	0.135	0.3	0.5997	0.1162	0.097719	0	24.8597	0.0940969	0.466	0.396	0	0	0
1	Manufacturing	0.1914	0	Manufacturing	2010	0.148	0.23	0.4404	0.1201	0.167005	0	25.4397	0.109058	0.486	0.379	1	0	0
1	Manufacturing	0.0408	0	Construction industry	2011	0.138	0.11	0.6394	0.1296	0.3458	0	24.7851	0.145679	0.5	0.369	0	1	1
1	Manufacturing	0.1799	0	Manufacturing	2011	0.138	0.11	0.5211	0.1104	0.168719	0	25.6501	0.145679	0.5	0.369	1	1	1
1	Manufacturing	0.1533	0	Manufacturing	2012	0.113	0.17	0.5476	0.1353	0.174863	0	25.8132	0.195151	0.5031	0.3689	1	0	0
1	Manufacturing	0.0664	0	Electricity, heat, gas and water production and supply industry	2012	0.113	0.17	0.6424	0.1241	0.3038	0	25.351	0.195151	0.5031	0.3689	0	0	0
1	Manufacturing	0.0646	0	Electricity, heat, gas and water production and supply industry	2013	0.101	0.16	0.6052	0.1118	0.2629	0	25.3645	0.193092	0.493	0.381	0	0	0
1	Manufacturing	0.1533	0	Manufacturing	2013	0.101	0.16	0.5683	0.1225	0.178352	0	25.9063	0.193092	0.493	0.381	1	0	0
1	Manufacturing	0.0606	0	Electricity, heat, gas and water production and supply industry	2014	0.097	0.11	0.7642	0.1439	0.2012	0	25.5214	0.185845	0.469422	0.414545	0	0	0
1	Manufacturing	0.1533	0	Manufacturing	2014	0.097	0.11	0.6747	0.1307	0.149242	0	25.8537	0.185845	0.469422	0.414545	1	0	0
1	Manufacturing	0.1533	0	Manufacturing	2015	0.0885	0.13	0.6751	0.1413	0.122122	0	25.9335	0.218706	0.45697	0.431022	1	0	0
1	Manufacturing	0.0606	0	Electricity, heat, gas and water production and supply industry	2015	0.0885	0.13	0.7075	0.1296	0.1932	0	25.7648	0.218706	0.45697	0.431022	0	0	0
1	Manufacturing	0.1533	0	Manufacturing	2016	0.081	0.14	0.6832	0.1314	0.116411	0	26.0783	0.253945	0.448621	0.439354	0	0	0
1	Manufacturing	0.0606	0	Electricity, heat, gas and water production and supply industry	2016	0.081	0.14	0.685	0.1118	0.1876	0	25.9523	0.253945	0.448621	0.439354	0	0	0
1	Manufacturing	0.1533	0	Manufacturing	2017	0.078	0.11	0.706	0.128	0.112435	0	26.3619	0.273284	0.435248	0.465284	0	1	1
1	Manufacturing	0.0514	0	Electricity, heat, gas and water production and supply industry	2017	0.078	0.11	0.6944	0.1373	0.1743	0	26.0783	0.273284	0.435248	0.465284	0	1	1
1	Manufacturing	0.1533	0	Manufacturing	2018	0.078	0.07	0.7265	0.136	0.094515	0	26.4894	0.26636	0.4341	0.4758	0	0	0
1	Manufacturing	0.0487	0	Transportation, warehousing and postal industry	2018	0.078	0.07	0.6921	0.1404	0.1181	0	26.2142	0.26636	0.4341	0.4758	0	0	0
1	Manufacturing	0.1533	0	Manufacturing	2019	0.075	0.08	0.6848	0.1331	0.104281	0	26.729	0.309612	0.417	0.5	0	0	0
1	Manufacturing	0.0423	0	Transportation, warehousing and postal industry	2019	0.075	0.08	0.7137	0.1401	0.0934742	0	26.292	0.309612	0.417	0.5	0	0	0
1	Wholesale and retail	0.120336	0	Information transmission, software and information technology services	2008	0.141	0.2	0.4667	0.0986	0.1315	0	24.7662	0.0919775	0.442	0.378	0	0	0
1	Wholesale and retail	0.1203	0	Information transmission, software and information technology services	2009	0.139	0.28	0.459	0.1091	0.0664	0	24.8903	0.119107	0.435	0.414	0	0	0
1	Wholesale and retail	0.1132	0	Information transmission, software and information technology services	2010	0.146	0.19	0.4925	0.1344	0.0669	0	25.1463	0.138509	0.458	0.397	0	0	0
0	Financial industry	0.0171	0	Financial industry	2010	0.146	0.19	0.5234	0.1378	0.0005	1	24.6642	0.138509	0.458	0.397	0	0	0
1	Wholesale and retail	0.1132	0	Information transmission, software and information technology services	2011	0.128	0.17	0.4721	0.1302	0.162737	0	25.5417	0.151071	0.476	0.383	0	1	1
0	Real estate	0.0285	0	Financial industry	2011	0.128	0.17	0.5313	0.1154	0.11982	0	25.3705	0.151071	0.476	0.383	0	1	1
1	Wholesale and retail	0.0778	0	Information transmission, software and information technology services	2012	0.113	0.19	0.432	0.1291	0.099	0	25.8145	0.160755	0.4742	0.3902	0	0	0
0	Real estate	0.0285	0	Financial industry	2012	0.113	0.19	0.5353	0.1322	0.1333	0	25.6155	0.160755	0.4742	0.3902	0	0	0
1	Wholesale and retail	0.0778	0	Information transmission, software and information technology services	2013	0.101	0.16	0.4402	0.1227	0.0842	0	25.9881	0.199162	0.47	0.403	0	1	1
0	Real estate	0.0368	0	Financial industry	2013	0.101	0.16	0.5112	0.1194	0.1322	0	25.7212	0.199162	0.47	0.403	0	1	1
0	Real estate	0.0442	0	Financial industry	2014	0.095	0.13	0.5149	0.1212	0.1591	0	25.8311	0.122616	0.461661	0.42188	0	0	0
1	Wholesale and retail	0.0838	0	Information transmission, software and information technology services	2014	0.095	0.13	0.4611	0.1256	0.0997	0	26.1014	0.122616	0.461661	0.42188	0	0	0
1	Wholesale and retail	0.0838	0	Information transmission, software and information technology services	2015	0.085	0.2	0.4763	0.1216	0.0928	0	26.377	0.152244	0.443247	0.441481	0	0	0
0	Real estate	0.0442	0	Financial industry	2015	0.085	0.2	0.5632	0.1315	0.1135	0	26.0757	0.152244	0.443247	0.441481	0	0	0
0	Construction industry	0.094	0	Information transmission, software and information technology services	2016	0.08	0.16	0.4342	0.1228	0.1259	0	26.6726	0.24411	0.42284	0.463746	0	0	0
0	Real estate	0.0442	0	Financial industry	2016	0.08	0.16	0.6574	0.1153	0.061	0	26.2847	0.24411	0.42284	0.463746	0	0	0
0	Real estate	0.0445	0	Financial industry	2017	0.08	0.11	0.7381	0.1322	0.059	0	26.4743	0.250111	0.417235	0.494325	0	1	1
0	Construction industry	0.094	0	Information transmission, software and information technology services	2017	0.08	0.11	0.4589	0.1174	0.0383	0	26.8772	0.250111	0.417235	0.494325	0	1	1
0	Construction industry	0.0846	0	Information transmission, software and information technology services	2018	0.078	0.05	0.5991	0.1224	0.0577	0	26.9898	0.283696	0.3968	0.518	0	0	0
0	Real estate	0.0499	0	Financial industry	2018	0.078	0.05	0.8831	0.1275	0.0710205	0	26.5387	0.283696	0.3968	0.518	0	0	0
0	Real estate	0.0499	0	Financial industry	2019	0.076	0.07	0.9243	0.1261	0.106	0	26.628	0.310107	0.376	0.532	0	0	0
0	Construction industry	0.0846	0	Information transmission, software and information technology services	2019	0.076	0.07	0.668	0.1325	0.1094	0	27.1235	0.310107	0.376	0.532	0	0	0
0	Construction industry	0.0846	0	Information transmission, software and information technology services	2020	0.038	0.1	0.6664	0.136	0.1024	0	27.2804	1.12117	0.376	0.532	0	0	0
0	Real estate	0.0499	0	Financial industry	2020	0.038	0.1	0.9221	0.1308	0.078	0	26.7296	1.12117	0.376	0.532	0	0	0
1	Construction industry	0.028314	0	Mining industry	2010	0.118	0.21	0.6102	0.1201	0.0882	0	24.7979	0.288297	0.482	0.373	0	0	0
0	Wholesale and retail	0.077221	0	Financial industry	2011	0.1252	0.18	0.6644	0.1388	0.18994	0	25.0462	0.246715	0.474	0.391	0	0	1
0	Wholesale and retail	0.077221	0	Financial industry	2012	0.126	0.2	0.6679	0.1202	0.2303	0	25.2733	0.419826	0.4602	0.4017	0	1	0
0	Wholesale and retail	0.069	0	Electricity, heat, gas and water production and supply industry	2013	0.108	0.19	0.6461	0.1141	0.2175	0	25.5562	0.467042	0.45	0.41	0	0	0
0	Wholesale and retail	0.069	0	Electricity, heat, gas and water production and supply industry	2014	0.089	0.16	0.6544	0.1066	0.1867	0	25.7677	0.409372	0.428043	0.440207	0	0	0
0	Construction industry	0.058	0	Electricity, heat, gas and water production and supply industry	2015	0.0808	0.17	0.6024	0.115	0.0862	0	26.0491	0.489653	0.367401	0.492092	0	0	0
1	Financial industry	0.1123	0	Transportation, warehousing and postal industry	2016	0.076	0.07	0.6576	0.1185	0.0062	0	26.2248	0.493822	0.349365	0.51406	0	0	1
0	Construction industry	0.058	0	Electricity, heat, gas and water production and supply industry	2016	0.076	0.07	0.578	0.1252	0.0984	0	26.2738	0.493822	0.349365	0.51406	0	0	1
0	Construction industry	0.058	0	Electricity, heat, gas and water production and supply industry	2017	0.0356	0.01	0.6143	0.125	0.1124	0	26.3247	0.582059	0.343408	0.541342	0	1	1
1	Financial industry	0.1123	0	Transportation, warehousing and postal industry	2017	0.0356	0.01	0.6777	0.1154	2.303e-05	0	26.3259	0.582059	0.343408	0.541342	0	1	1
1	Financial industry	0.1123	0	Transportation, warehousing and postal industry	2018	0.061	0.05	0.7635	0.1355	0.00621561	0	26.5182	0.627203	0.3389	0.5494	0	0	0
0	Construction industry	0.058	0	Electricity, heat, gas and water production and supply industry	2018	0.061	0.05	0.6644	0.1229	0.1082	0	26.44	0.627203	0.3389	0.5494	0	0	0
1	Financial industry	0.1123	0	Transportation, warehousing and postal industry	2019	0.0615	0.06	0.7196	0.1183	0.0176005	0	26.5375	0.772284	0.328	0.551	0	0	0
0	Construction industry	0.058	0	Electricity, heat, gas and water production and supply industry	2019	0.0615	0.06	0.6528	0.1176	0.065	0	26.5424	0.772284	0.328	0.551	0	0	0
0	Construction industry	0.058	0	Electricity, heat, gas and water production and supply industry	2020	0.039	0.06	0.665999	0.1326	0.0985	0	26.6158	2.91223	0.328	0.551	0	0	0
1	Financial industry	0.1123	0	Transportation, warehousing and postal industry	2020	0.039	0.06	0.7282	0.1339	0.0104496	0	26.5591	2.91223	0.328	0.551	0	0	0
1	Manufacturing	0.0499	1	Manufacturing	2008	0.13	0.17	0.6438	0.1057	0.129672	1	23.529	0.241947	0.5	0.393	0	0	0
1	Manufacturing	0.0712	1	0	2008	0.13	0.17	0.6098	0.1168	0.345212	0	23.0839	0.241947	0.5	0.393	0	0	0
1	Manufacturing	0.0712	1	0	2009	0.1231	0.24	0.6886	0.1088	0.342378	0	23.1694	0.242879	0.491	0.413	0	0	0
1	Real estate	0.04683	1	Electricity, heat, gas and water production and supply industry	2009	0.1231	0.24	0.6415	0.1725	0.04	0	24.4497	0.242879	0.491	0.413	0	0	0
1	Manufacturing	0.0499	1	Manufacturing	2009	0.1231	0.24	0.4731	0.158	0.134298	1	24.0653	0.242879	0.491	0.413	0	0	0
0	0	0	1	Water, environment and utilities management	2009	0.1231	0.24	0.6825	0.1147	0	0	24.5711	0.242879	0.491	0.413	1	0	0
1	Wholesale and retail	0.0379	1	Manufacturing	2010	0.139	0.24	0.2793	0.158	0.181725	0	24.6916	0.260906	0.51	0.397	0	1	0
0	0	0	1	Water, environment and utilities management	2010	0.139	0.24	0.8019	0.1163	0	0	24.9846	0.260906	0.51	0.397	1	1	0
1	Real estate	0.0469	1	Electricity, heat, gas and water production and supply industry	2010	0.139	0.24	0.6395	0.1472	0.0475	0	24.7005	0.260906	0.51	0.397	0	1	0
1	Manufacturing	0.0712	1	0	2010	0.139	0.24	0.6528	0.1555	0.3842	0	23.4736	0.260906	0.51	0.397	0	1	0
0	Real estate	0.0469	1	Electricity, heat, gas and water production and supply industry	2011	0.123	0.15	0.603	0.1393	0.0676	0	24.847	0.264752	0.516	0.392	1	0	1
0	0	0	1	Water, environment and utilities management	2011	0.123	0.15	0.7367	0.118	0	0	25.3781	0.264752	0.516	0.392	0	0	1
1	Wholesale and retail	0.0379	1	Manufacturing	2011	0.123	0.15	0.2947	0.1456	0.205825	0	24.9729	0.264752	0.516	0.392	1	0	1
1	Manufacturing	0.0712	1	0	2011	0.123	0.15	0.6294	0.1442	0.4339	0	23.6978	0.264752	0.516	0.392	0	0	1
1	Wholesale and retail	0.0379	1	Manufacturing	2012	0.114	0.16	0.3311	0.128	0.28201	0	25.2355	0.27934	0.5171	0.3927	1	0	0
0	Real estate	0.0469	1	Electricity, heat, gas and water production and supply industry	2012	0.114	0.16	0.6705	0.1344	0.0801	0	24.9756	0.27934	0.5171	0.3927	1	0	0
0	Financial industry	0.0995	1	0	2012	0.114	0.16	0.5853	0.1217	0.00288986	0	24.1764	0.27934	0.5171	0.3927	0	0	0
0	0	0	1	Water, environment and utilities management	2012	0.114	0.16	0.6869	0.1097	0	0	26.0539	0.27934	0.5171	0.3927	0	0	0
1	Wholesale and retail	0.0379	1	Manufacturing	2013	0.11	0.15	0.3314	0.1412	0.249636	0	25.3844	0.311201	0.52	0.391	1	1	0
0	Financial industry	0.0995	1	0	2013	0.11	0.15	0.5159	0.1265	0.0119	0	24.4924	0.311201	0.52	0.391	0	1	0
0	Real estate	0.0469	1	Electricity, heat, gas and water production and supply industry	2013	0.11	0.15	0.6422	0.125	0.05	0	25.1583	0.311201	0.52	0.391	1	1	0
0	Financial industry	0.0221	1	Water, environment and utilities management	2013	0.11	0.15	0.597	0.1137	0.0115445	0	26.2872	0.311201	0.52	0.391	1	1	0
0	Real estate	0.0814	1	0	2014	0.099	0.1	0.487	0.1111	0.0449	0	24.8305	0.218064	0.520265	0.39598	0	0	0
0	Real estate	0.1349	1	Manufacturing	2014	0.099	0.1	0.3701	0.1159	0.1041	0	25.5033	0.218064	0.520265	0.39598	1	0	0
0	Financial industry	0.0221	1	Water, environment and utilities management	2014	0.099	0.1	0.4815	0.106	0.0885	0	26.5782	0.218064	0.520265	0.39598	1	0	0
0	Real estate	0.0461	1	Electricity, heat, gas and water production and supply industry	2014	0.099	0.1	0.7217	0.125	0.0686	0	25.4039	0.218064	0.520265	0.39598	1	0	0
0	Real estate	0.0461	1	Electricity, heat, gas and water production and supply industry	2015	0.09	0.16	0.6868	0.1219	0.101255	0	25.6187	0.26715	0.502883	0.415588	0	0	0
0	Real estate	0.031317	1	Water, environment and utilities management	2015	0.09	0.16	0.4852	0.1155	0.1065	0	26.8528	0.26715	0.502883	0.415588	1	0	0
0	Real estate	0.0814	1	0	2015	0.09	0.16	0.5859	0.1063	0.068711	0	25.0245	0.26715	0.502883	0.415588	0	0	0
0	Real estate	0.1349	1	Manufacturing	2015	0.09	0.16	0.412	0.1236	0.1211	0	25.8004	0.26715	0.502883	0.415588	1	0	0
0	Real estate	0.0814	1	0	2016	0.084	0.1	0.5892	0.117	0.1459	0	25.2292	0.273549	0.489177	0.428797	0	0	1
0	Real estate	0.0461	1	Electricity, heat, gas and water production and supply industry	2016	0.084	0.1	0.7341	0.1167	0.06	0	25.7642	0.273549	0.489177	0.428797	0	0	1
0	Real estate	0.1349	1	Manufacturing	2016	0.084	0.1	0.472	0.1222	0.1195	0	25.9649	0.273549	0.489177	0.428797	0	0	1
0	Real estate	0.0322	1	Water, environment and utilities management	2016	0.084	0.1	0.5048	0.1555	0.1476	0	27.0575	0.273549	0.489177	0.428797	1	0	1
0	Real estate	0.1349	1	Manufacturing	2017	0.081	0.09	0.5422	0.1462	0.1249	0	26.0837	0.28999	0.477107	0.454062	0	0	0
0	Real estate	0.0322	1	Water, environment and utilities management	2017	0.081	0.09	0.6055	0.1289	0.268	0	27.2919	0.28999	0.477107	0.454062	1	0	0
0	Real estate	0.0556	1	Electricity, heat, gas and water production and supply industry	2017	0.081	0.09	0.7938	0.1322	0.0699	0	25.8083	0.28999	0.477107	0.454062	0	0	0
0	Real estate	0.0814	1	0	2017	0.081	0.09	0.6099	0.1282	0.0595	0	25.3421	0.28999	0.477107	0.454062	0	0	0
0	Real estate	0.0556	1	Electricity, heat, gas and water production and supply industry	2018	0.083	0.04	0.7881	0.1434	0.0743	0	25.7542	0.265239	0.4813	0.4522	0	1	1
0	Real estate	0.0322	1	Water, environment and utilities management	2018	0.083	0.04	0.6513	0.1277	0.1801	0	27.4155	0.265239	0.4813	0.4522	0	1	1
0	Real estate	0.1065	1	Financial industry	2018	0.083	0.04	0.6897	0.1503	0.1102	0	26.1718	0.265239	0.4813	0.4522	0	1	1
0	Real estate	0.0895	1	0	2018	0.083	0.04	0.6806	0.125	0.0701	0	25.3461	0.265239	0.4813	0.4522	0	1	1
0	Real estate	0.0895	1	0	2019	0.076	0.09	0.6434	0.1262	0.1246	0	25.396	0.269555	0.485	0.453	0	0	0
0	Real estate	0.0556	0	Electricity, heat, gas and water production and supply industry	2019	0.076	0.09	0.7521	0.1413	0.03	0	25.8137	0.269555	0.485	0.453	0	0	0
0	Real estate	0.0322	1	Water, environment and utilities management	2019	0.076	0.09	0.7087	0.1226	0.0956	0	27.5428	0.269555	0.485	0.453	0	0	0
0	Real estate	0.1065	1	Financial industry	2019	0.076	0.09	0.7218	0.1521	0.1327	0	26.2321	0.269555	0.485	0.453	0	0	0
0	Real estate	0.0556	0	Electricity, heat, gas and water production and supply industry	2020	0.033	0.13	0.854193	0.1274	0.0844	0	25.925	0.858961	0.485	0.453	0	0	0
0	Real estate	0.126	1	0	2020	0.033	0.13	0.585264	0.1217	0.0951	0	25.5823	0.858961	0.485	0.453	0	0	0
0	Real estate	0.0959	1	Financial industry	2020	0.033	0.13	0.9119	0.1449	0.0742	0	26.3763	0.858961	0.485	0.453	0	0	0
0	Real estate	0.0292	1	Water, environment and utilities management	2020	0.033	0.13	0.798726	0.1206	0.1028	0	27.5799	0.858961	0.485	0.453	0	0	0
0	Financial industry	0.049969	0	Financial industry	2019	0.081	0.01	0.7656	0.2484	0.161406	1	24.633	0.41783	0.374	0.544	0	0	0
1	Manufacturing	0.052	0	Manufacturing	2010	0.128	0.25	0.544	0.1375	0.127473	1	24.8734	0.286996	0.391	0.473	0	0	0
1	Manufacturing	0.0398	0	Manufacturing	2011	0.15	0.19	0.533	0.1328	0.1625	0	25.1308	0.37744	0.385	0.488	1	0	1
1	Manufacturing	0.0398	0	Manufacturing	2012	0.136	0.2	0.5341	0.1549	0.14641	0	25.3841	0.456277	0.3908	0.4791	0	0	0
1	Manufacturing	0.0398	0	Manufacturing	2013	0.125	0.26	0.5215	0.1288	0.1349	0	25.5318	0.512115	0.405	0.466	1	1	1
1	Manufacturing	0.0398	0	Manufacturing	2014	0.108	0.15	0.5371	0.12	0.119879	0	25.7738	0.330657	0.416283	0.445535	1	0	0
1	Manufacturing	0.039761	0	Construction industry	2015	0.107	0.28	0.4596	0.1354	0.0865653	0	26.1964	0.46223	0.394935	0.448854	1	0	0
1	Manufacturing	0.0261	0	Manufacturing	2015	0.107	0.28	0.4763	0.1239	0.1139	1	25.832	0.46223	0.394935	0.448854	0	0	0
1	Manufacturing	0.0269	0	Manufacturing	2016	0.1053	0.22	0.4223	0.1181	0.0795	1	26.1612	0.357756	0.396505	0.446729	0	1	1
1	Manufacturing	0.0311	0	Construction industry	2016	0.1053	0.22	0.3897	0.1375	0.0787	0	26.6428	0.357756	0.396505	0.446729	1	1	1
1	Manufacturing	0.021	0	Manufacturing	2017	0.102	0.1	0.4412	0.1206	0.0492	1	26.3839	0.316901	0.400872	0.449043	0	0	0
1	Manufacturing	0.0311	0	Construction industry	2017	0.102	0.1	0.4219	0.1156	0.0739	0	26.8634	0.316901	0.400872	0.449043	0	0	0
1	Manufacturing	0.021	0	Manufacturing	2018	0.091	0.01	0.6405	0.1283	0.022578	1	26.5566	0.328667	0.3887	0.4654	0	1	1
1	Manufacturing	0.0311	0	Construction industry	2018	0.091	0.01	0.545	0.1297	0.0724	0	26.9445	0.328667	0.3887	0.4654	0	1	1
1	Manufacturing	0.0311	1	Electricity, heat, gas and water production and supply industry	2019	0.083	0.03	0.6137	0.1361	0.0541	0	27.0519	0.385996	0.361	0.503	0	0	0
1	Manufacturing	0.0195	0	Manufacturing	2019	0.083	0.03	0.696	0.1445	0.0186	1	26.7379	0.385996	0.361	0.503	0	0	0
1	Manufacturing	0.0311	0	Electricity, heat, gas and water production and supply industry	2020	0.0446	0.04	0.6505	0.1288	0.0562	0	27.1045	1.61945	0.361	0.503	0	0	0
1	Manufacturing	0.0162	0	Manufacturing	2020	0.0446	0.04	0.7463	0.1367	0.0215031	1	26.8466	1.61945	0.361	0.503	0	0	0
0	Wholesale and retail	0.0417	0	0	2007	0.15	0.11	0.6196	0.1092	0.10742	0	24.0714	0.202807	0.531	0.366	0	0	0
1	Real estate	0.0885	1	Manufacturing	2007	0.15	0.11	0.5968	0.0911	0.1128	0	25.058	0.202807	0.531	0.366	1	0	0
1	Manufacturing	0.2037	0	Manufacturing	2007	0.15	0.11	0.6956	0.0714	0.345992	0	23.2739	0.202807	0.531	0.366	0	0	0
0	Wholesale and retail	0.0496	0	0	2008	0.134	0.2	0.6612	0.1138	0.2714	0	24.2947	0.206781	0.558	0.345	1	1	1
1	Real estate	0.0987	1	Manufacturing	2008	0.134	0.2	0.6181	0.1094	0.1599	0	25.1723	0.206781	0.558	0.345	1	1	1
1	Manufacturing	0.1906	0	Manufacturing	2008	0.134	0.2	0.6548	0.0973	0.298195	0	23.5778	0.206781	0.558	0.345	0	1	1
0	Wholesale and retail	0.1178	0	Real estate	2009	0.1311	0.24	0.6269	0.1201	0.0880287	0	25.7868	0.193144	0.52	0.387	1	0	0
1	Real estate	0.0824	0	0	2009	0.1311	0.24	0.6874	0.1462	0.0775	0	24.7193	0.193144	0.52	0.387	1	0	0
1	Manufacturing	0.144	0	0	2009	0.1311	0.24	0.5586	0.1213	0.321092	0	23.376	0.193144	0.52	0.387	0	0	0
1	Manufacturing	0.1669	1	0	2009	0.1311	0.24	0.6371	0.1412	0.307971	0	23.9887	0.193144	0.52	0.387	0	0	0
1	Real estate	0.0951	1	Manufacturing	2009	0.1311	0.24	0.5419	0.1338	0.2416	0	25.5661	0.193144	0.52	0.387	1	0	0
1	Financial industry	0.081	1	Mining industry	2010	0.142	0.2	0.6561	0.1316	0.0620657	0	24.2121	0.213374	0.541	0.371	0	1	0
1	Manufacturing	0.1008	0	0	2010	0.142	0.2	0.4918	0.1423	0.2508	0	23.8278	0.213374	0.541	0.371	0	1	0
1	Manufacturing	0.1632	1	0	2010	0.142	0.2	0.5055	0.1268	0.361232	0	24.4886	0.213374	0.541	0.371	0	1	0
1	Real estate	0.0951	1	Manufacturing	2010	0.142	0.2	0.5088	0.1202	0.0946	0	25.8752	0.213374	0.541	0.371	1	1	0
1	Real estate	0.050368	0	Real estate	2010	0.142	0.2	0.512	0.1471	0.0776	0	25.2635	0.213374	0.541	0.371	1	1	0
1	Manufacturing	0.0978	0	0	2010	0.142	0.2	0.5503	0.2032	0.2505	0	23.6076	0.213374	0.541	0.371	0	1	0
0	Wholesale and retail	0.036	0	Construction industry	2010	0.142	0.2	0.67	0.1317	0.0353241	0	24.4386	0.213374	0.541	0.371	0	1	0
1	Real estate	0.1178	0	Real estate	2010	0.142	0.2	0.5885	0.113	0.217019	0	26.0282	0.213374	0.541	0.371	1	1	0
1	Real estate	0.0951	1	Manufacturing	2011	0.122	0.1	0.6272	0.1157	0.2027	0	25.9591	0.213082	0.547	0.367	1	0	0
1	Manufacturing	0.1531	1	0	2011	0.122	0.1	0.5199	0.1301	0.381943	0	24.7059	0.213082	0.547	0.367	1	0	0
1	Wholesale and retail	0.0965	0	0	2011	0.122	0.1	0.4378	0.1244	0.2887	0	24.3114	0.213082	0.547	0.367	0	0	0
1	Manufacturing	0.0892	1	Mining industry	2011	0.122	0.1	0.5934	0.1463	0.378332	0	24.5273	0.213082	0.547	0.367	0	0	0
1	Real estate	0.1082	0	Financial industry	2011	0.122	0.1	0.548	0.1202	0.13	0	26.1224	0.213082	0.547	0.367	1	0	0
1	Manufacturing	0.0978	0	0	2011	0.122	0.1	0.6003	0.1753	0.18356	0	23.7394	0.213082	0.547	0.367	0	0	0
1	Real estate	0.0504	0	Real estate	2011	0.122	0.1	0.6288	0.1401	0.0806	0	25.3911	0.213082	0.547	0.367	1	0	0
1	Wholesale and retail	0.17598	0	Construction industry	2011	0.122	0.1	0.6719	0.1338	0.0494202	0	24.6138	0.213082	0.547	0.367	0	0	0
0	Financial industry	0.161	0	Financial industry	2011	0.122	0.1	0.5109	0.1654	0.00168637	0	23.8544	0.213082	0.547	0.367	0	0	0
1	Transportation, warehousing and postal industry	0.19	0	Accommodation and catering	2012	0.095	0.15	0.724	0.5474	0.122174	0	22.4139	0.219943	0.5325	0.3807	0	0	0
1	Wholesale and retail	0.0977	0	0	2012	0.095	0.15	0.4796	0.1598	0.3975	0	24.6405	0.219943	0.5325	0.3807	0	0	0
1	Manufacturing	0.1531	1	0	2012	0.095	0.15	0.5375	0.1422	0.388097	0	24.8718	0.219943	0.5325	0.3807	0	0	0
1	Real estate	0.0951	1	Manufacturing	2012	0.095	0.15	0.5796	0.1123	0.1784	0	26.2716	0.219943	0.5325	0.3807	1	0	0
1	Wholesale and retail	0.035	0	Financial industry	2012	0.095	0.15	0.5704	0.1272	0.117446	0	23.3069	0.219943	0.5325	0.3807	0	0	0
1	Manufacturing	0.0978	0	0	2012	0.095	0.15	0.5731	0.1371	0.194	0	24.0675	0.219943	0.5325	0.3807	0	0	0
1	Wholesale and retail	0.1082	0	Financial industry	2012	0.095	0.15	0.5487	0.1192	0.210285	0	26.4702	0.219943	0.5325	0.3807	1	0	0
1	Manufacturing	0.0892	1	Mining industry	2012	0.095	0.15	0.53	0.1366	0.383742	0	24.8259	0.219943	0.5325	0.3807	0	0	0
1	Wholesale and retail	0.0976	0	0	2012	0.095	0.15	0.6311	0.1111	0.2308	0	23.9941	0.219943	0.5325	0.3807	0	0	0
1	Wholesale and retail	0.17598	0	Construction industry	2012	0.095	0.15	0.6484	0.1409	0.0883036	0	24.7726	0.219943	0.5325	0.3807	0	0	0
0	Financial industry	0.1569	0	Financial industry	2012	0.095	0.15	0.4949	0.1367	0.0062	0	24.1146	0.219943	0.5325	0.3807	0	0	0
1	Real estate	0.0504	0	Real estate	2012	0.095	0.15	0.6908	0.1466	0.0949381	0	25.5375	0.219943	0.5325	0.3807	1	0	0
1	Manufacturing	0.0976	0	0	2013	0.087	0.12	0.5889	0.1472	0.2204	0	24.2621	0.248651	0.527	0.387	0	0	0
1	Wholesale and retail	0.053872	0	Manufacturing	2013	0.087	0.12	0.637	0.133	0.126489	0	24.151	0.248651	0.527	0.387	0	0	0
1	Transportation, warehousing and postal industry	0.19	0	Accommodation and catering	2013	0.087	0.12	0.7179	0.2312	0.0897446	0	23.1821	0.248651	0.527	0.387	0	0	0
1	Manufacturing	0.1531	1	0	2013	0.087	0.12	0.5596	0.1246	0.37453	0	24.9908	0.248651	0.527	0.387	0	0	0
1	Wholesale and retail	0.035	0	Financial industry	2013	0.087	0.12	0.5462	0.1362	0.13491	0	23.6189	0.248651	0.527	0.387	0	0	0
1	Wholesale and retail	0.0977	0	0	2013	0.087	0.12	0.5122	0.1321	0.3277	0	24.9439	0.248651	0.527	0.387	0	0	0
1	Wholesale and retail	0.1466	0	Construction industry	2013	0.087	0.12	0.6428	0.1121	0.0830749	0	24.9478	0.248651	0.527	0.387	0	0	0
0	Financial industry	0.1569	0	Financial industry	2013	0.087	0.12	0.514	0.1554	0.0348	0	24.3435	0.248651	0.527	0.387	0	0	0
1	Manufacturing	0.0978	0	0	2013	0.087	0.12	0.5982	0.1645	0.243247	0	24.2097	0.248651	0.527	0.387	0	0	0
1	Wholesale and retail	0.0977	0	Financial industry	2013	0.087	0.12	0.5075	0.1117	0.46	0	26.5966	0.248651	0.527	0.387	1	0	0
1	Real estate	0.0504	0	Real estate	2013	0.087	0.12	0.6646	0.1164	0.071597	0	25.9156	0.248651	0.527	0.387	1	0	0
1	Manufacturing	0.0892	1	Mining industry	2013	0.087	0.12	0.5131	0.1544	0.334951	0	25.0331	0.248651	0.527	0.387	0	0	0
1	Real estate	0.0951	1	Manufacturing	2013	0.087	0.12	0.5566	0.1081	0.1314	0	26.3724	0.248651	0.527	0.387	1	0	0
1	Manufacturing	0.0976	0	0	2014	0.058	0.07	0.6802	0.1343	0.2104	0	24.4534	0.107288	0.502492	0.41766	0	0	1
0	Financial industry	0.1188	0	Manufacturing	2014	0.058	0.07	0.6205	0.128	0.24073	0	23.8495	0.107288	0.502492	0.41766	0	0	1
1	Manufacturing	0.0978	0	0	2014	0.058	0.07	0.6228	0.1445	0.247437	0	24.4124	0.107288	0.502492	0.41766	0	0	1
1	Wholesale and retail	0.1629	0	Construction industry	2014	0.058	0.07	0.6368	0.1129	0.0737595	0	25.1129	0.107288	0.502492	0.41766	0	0	1
1	Wholesale and retail	0.050225	0	Manufacturing	2014	0.058	0.07	0.632	0.1302	0.2087	0	24.3533	0.107288	0.502492	0.41766	0	0	1
0	Financial industry	0.1715	0	Financial industry	2014	0.058	0.07	0.5374	0.17	0.00587473	0	24.4403	0.107288	0.502492	0.41766	0	0	1
1	Wholesale and retail	0.0708	1	Financial industry	2014	0.058	0.07	0.5021	0.1265	0.24	0	26.9446	0.107288	0.502492	0.41766	1	0	1
1	Manufacturing	0.0892	1	Mining industry	2014	0.058	0.07	0.5706	0.1577	0.287666	0	25.1249	0.107288	0.502492	0.41766	0	0	1
1	Manufacturing	0.1483	1	0	2014	0.058	0.07	0.5867	0.1388	0.345898	0	25.1255	0.107288	0.502492	0.41766	0	0	1
1	Real estate	0.0568	0	Real estate	2014	0.058	0.07	0.557	0.1045	0.0922	0	26.2475	0.107288	0.502492	0.41766	1	0	1
1	Real estate	0.0951	1	Manufacturing	2014	0.058	0.07	0.6642	0.07	0.106525	0	26.2805	0.107288	0.502492	0.41766	1	0	1
1	Transportation, warehousing and postal industry	0.19	0	Accommodation and catering	2014	0.058	0.07	0.5738	0.1936	0.10052	0	23.4099	0.107288	0.502492	0.41766	0	0	1
1	Wholesale and retail	0.0977	0	0	2014	0.058	0.07	0.626	0.1555	0.0144	0	25.0872	0.107288	0.502492	0.41766	0	0	1
1	Wholesale and retail	0.1466	0	Construction industry	2015	0.03	0.14	0.5959	0.1113	0.100594	0	25.2574	0.134623	0.454915	0.461928	0	1	1
1	Manufacturing	0.0976	0	0	2015	0.03	0.14	0.6499	0.1242	0.222	0	24.5606	0.134623	0.454915	0.461928	0	1	1
1	Wholesale and retail	0.0861	0	Construction industry	2015	0.03	0.14	0.6347	0.1431	0.0105	0	25.361	0.134623	0.454915	0.461928	0	1	1
1	Real estate	0.0618	1	Manufacturing	2015	0.03	0.14	0.7771	0.105	0.3033	0	26.2219	0.134623	0.454915	0.461928	1	1	1
1	Wholesale and retail	0.0432	1	0	2015	0.03	0.14	0.4744	0.105	0.1422	0	26.614	0.134623	0.454915	0.461928	1	1	1
1	Manufacturing	0.0892	1	Mining industry	2015	0.03	0.14	0.5963	0.127	0.226826	0	25.2513	0.134623	0.454915	0.461928	0	1	1
1	Manufacturing	0.1483	1	0	2015	0.03	0.14	0.48	0.1251	0.351059	0	25.3786	0.134623	0.454915	0.461928	0	1	1
0	Financial industry	0.1188	0	Manufacturing	2015	0.03	0.14	0.5407	0.1262	0.145919	0	23.8246	0.134623	0.454915	0.461928	0	1	1
0	Financial industry	0.1979	0	Agriculture, forestry, animal husbandry and fishery	2015	0.03	0.14	0.5327	0.1298	0.0223	0	24.8768	0.134623	0.454915	0.461928	0	1	1
1	Manufacturing	0.0978	0	0	2015	0.03	0.14	0.6073	0.1269	0.2964	0	24.7111	0.134623	0.454915	0.461928	0	1	1
1	Wholesale and retail	0.0507	0	Manufacturing	2015	0.03	0.14	0.6384	0.1215	0.0754	0	24.6478	0.134623	0.454915	0.461928	0	1	1
1	Transportation, warehousing and postal industry	0.19	0	Accommodation and catering	2015	0.03	0.14	0.1669	0.1215	0.0604775	0	24.7365	0.134623	0.454915	0.461928	0	1	1
1	Wholesale and retail	0.069	1	Financial industry	2015	0.03	0.14	0.4858	0.1303	0.43	0	27.2767	0.134623	0.454915	0.461928	1	1	1
1	Manufacturing	0.1627	1	0	2016	-0.025	0.08	0.52	0.1182	0.320379	0	25.5661	0.27531	0.386865	0.515456	0	0	0
1	Wholesale and retail	0.0507	0	Manufacturing	2016	-0.025	0.08	0.6161	0.132	0.1984	0	24.8886	0.27531	0.386865	0.515456	0	0	0
0	Real estate	0.0369	1	0	2016	-0.025	0.08	0.4036	0.1162	0.1008	0	27.0131	0.27531	0.386865	0.515456	1	0	0
1	Wholesale and retail	0.19	0	Accommodation and catering	2016	-0.025	0.08	0.291	0.1248	0.36442	0	24.8844	0.27531	0.386865	0.515456	0	0	0
1	Wholesale and retail	0.069	1	Financial industry	2016	-0.025	0.08	0.5669	0.1199	0.1951	0	27.5317	0.27531	0.386865	0.515456	1	0	0
1	Manufacturing	0.087154	1	0	2016	-0.025	0.08	0.541	0.1278	0.175129	0	25.4657	0.27531	0.386865	0.515456	0	0	0
1	Wholesale and retail	0.1466	0	Construction industry	2016	-0.025	0.08	0.5841	0.1317	0.112323	0	25.3434	0.27531	0.386865	0.515456	0	0	0
1	Manufacturing	0.09284	0	0	2016	-0.025	0.08	0.5595	0.1482	0.2942	0	24.7672	0.27531	0.386865	0.515456	0	0	0
1	Manufacturing	0.184	0	Culture, sports and entertainment industry	2016	-0.025	0.08	0.6526	0.1343	0.2358	0	24.8044	0.27531	0.386865	0.515456	0	0	0
0	Financial industry	0.1188	0	Manufacturing	2016	-0.025	0.08	0.6133	0.1226	0.243929	0	24.0049	0.27531	0.386865	0.515456	0	0	0
0	Financial industry	0.1979	0	Agriculture, forestry, animal husbandry and fishery	2016	-0.025	0.08	0.5454	0.1631	0.0024	0	25.0051	0.27531	0.386865	0.515456	0	0	0
1	Wholesale and retail	0.0294	1	Manufacturing	2016	-0.025	0.08	0.8049	0.1096	0.1275	0	26.4454	0.27531	0.386865	0.515456	1	0	0
1	Wholesale and retail	0.0861	0	Construction industry	2016	-0.025	0.08	0.6321	0.1179	0.290783	0	25.7248	0.27531	0.386865	0.515456	0	0	0
1	Wholesale and retail	0.0468	1	0	2017	0.042	0.05	0.5368	0.1167	0.502	0	27.3073	0.301607	0.392999	0.525739	0	0	0
1	Wholesale and retail	0.19	0	Accommodation and catering	2017	0.042	0.05	0.6941	0.1148	0.469875	0	24.7284	0.301607	0.392999	0.525739	0	0	0
1	Wholesale and retail	0.184	0	Culture, sports and entertainment industry	2017	0.042	0.05	0.6651	0.1174	0.3043	0	24.9335	0.301607	0.392999	0.525739	0	0	0
0	Financial industry	0.1188	0	Construction industry	2017	0.042	0.05	0.6357	0.1101	0.00455459	0	24.1813	0.301607	0.392999	0.525739	0	0	0
1	Manufacturing	0.1628	0	0	2017	0.042	0.05	0.561	0.107	0.310437	0	25.7758	0.301607	0.392999	0.525739	0	0	0
1	Wholesale and retail	0.0294	1	Manufacturing	2017	0.042	0.05	0.7071	0.1198	0.2745	0	26.6686	0.301607	0.392999	0.525739	0	0	0
1	Wholesale and retail	0.1445	0	Construction industry	2017	0.042	0.05	0.6307	0.1347	0.138599	0	25.356	0.301607	0.392999	0.525739	0	0	0
1	Wholesale and retail	0.069	1	Financial industry	2017	0.042	0.05	0.5902	0.1285	0.31	0	27.6612	0.301607	0.392999	0.525739	1	0	0
0	Financial industry	0.1979	0	Financial industry	2017	0.042	0.05	0.7158	0.1438	0.0144	0	25.0963	0.301607	0.392999	0.525739	0	0	0
1	Manufacturing	0.0872	1	0	2017	0.042	0.05	0.4991	0.1223	0.13755	0	25.5965	0.301607	0.392999	0.525739	0	0	0
1	Manufacturing	0.09284	0	0	2017	0.042	0.05	0.5623	0.1488	0.2568	0	24.9156	0.301607	0.392999	0.525739	0	0	0
1	Wholesale and retail	0.0514	0	Manufacturing	2017	0.042	0.05	0.5803	0.1346	0.2546	0	25.1166	0.301607	0.392999	0.525739	0	0	0
1	Wholesale and retail	0.0681	0	0	2017	0.042	0.05	0.5658	0.1122	0.292656	0	25.8732	0.301607	0.392999	0.525739	0	0	0
1	Manufacturing	0.0872	1	0	2018	0.056	0.06	0.5824	0.1191	0.143695	0	25.6354	0.265422	0.396	0.5237	0	1	1
0	Financial industry	0.1979	0	Financial industry	2018	0.056	0.06	0.7313	0.1262	0.0094	0	25.1646	0.265422	0.396	0.5237	0	1	1
1	Wholesale and retail	0.0681	0	0	2018	0.056	0.06	0.6211	0.1208	0.3634	0	25.9003	0.265422	0.396	0.5237	0	1	1
1	Wholesale and retail	0.1445	0	Construction industry	2018	0.056	0.06	0.7725	0.0558	0.161575	0	25.3725	0.265422	0.396	0.5237	0	1	1
1	Manufacturing	0.09284	0	0	2018	0.056	0.06	0.5574	0.149	0.2183	0	24.9161	0.265422	0.396	0.5237	0	1	1
1	Manufacturing	0.1628	0	0	2018	0.056	0.06	0.548	0.1209	0.30436	0	25.8011	0.265422	0.396	0.5237	0	1	1
1	Wholesale and retail	0.139	0	Accommodation and catering	2018	0.056	0.06	0.7088	0.1204	0.274432	0	25.0475	0.265422	0.396	0.5237	0	1	1
1	Manufacturing	0.0852	0	Manufacturing	2018	0.056	0.06	0.5752	0.1357	0.2429	0	25.1781	0.265422	0.396	0.5237	0	1	1
1	Wholesale and retail	0.069	1	Financial industry	2018	0.056	0.06	0.7324	0.1186	0.45141	0	27.6163	0.265422	0.396	0.5237	1	1	1
1	Wholesale and retail	0.184	0	Culture, sports and entertainment industry	2018	0.056	0.06	0.6394	0.1241	0.1512	0	25.2321	0.265422	0.396	0.5237	0	1	1
0	Financial industry	0.1188	0	Construction industry	2018	0.056	0.06	0.7474	0.0637	0.0431738	0	24.3162	0.265422	0.396	0.5237	0	1	1
1	Wholesale and retail	0.0407	0	0	2018	0.056	0.06	0.7212	0.0912	0.431586	0	27.4637	0.265422	0.396	0.5237	1	1	1
1	Wholesale and retail	0.0294	1	Manufacturing	2018	0.056	0.06	0.6898	0.1135	0.232	0	26.7601	0.265422	0.396	0.5237	1	1	1
1	Wholesale and retail	0.184	0	Culture, sports and entertainment industry	2019	0.055	0.09	0.6602	0.1077	0.3481	0	25.4119	0.337723	0.383	0.53	0	0	0
1	Wholesale and retail	0.0294	1	Manufacturing	2019	0.055	0.09	0.7223	0.1111	0.1281	0	26.747	0.337723	0.383	0.53	0	0	0
1	Manufacturing	0.0828	0	Manufacturing	2019	0.055	0.09	0.6102	0.1318	0.2551	0	25.3454	0.337723	0.383	0.53	0	0	0
0	Construction industry	0.0494	1	0	2019	0.055	0.09	0.6629	0.1105	0.0395	0	25.8397	0.337723	0.383	0.53	0	0	0
1	Wholesale and retail	0.1445	0	Construction industry	2019	0.055	0.09	0.7287	0.1143	0.169961	0	25.5331	0.337723	0.383	0.53	0	0	0
1	Wholesale and retail	0.139024	0	Accommodation and catering	2019	0.055	0.09	0.63	0.107	0.599248	0	25.3175	0.337723	0.383	0.53	0	0	0
1	Wholesale and retail	0.0455	1	Financial industry	2019	0.055	0.09	0.7128	0.1454	0.3	0	27.6523	0.337723	0.383	0.53	1	0	0
1	Manufacturing	0.1586	0	0	2019	0.055	0.09	0.5039	0.1274	0.298585	0	25.8596	0.337723	0.383	0.53	0	0	0
0	Financial industry	0.1979	0	Financial industry	2019	0.055	0.09	0.704	0.131	0.0017	0	25.1611	0.337723	0.383	0.53	0	0	0
1	Manufacturing	0.0872	1	0	2019	0.055	0.09	0.9271	0.1153	0.12244	0	25.5724	0.337723	0.383	0.53	0	0	0
1	Manufacturing	0.09284	0	0	2019	0.055	0.09	0.5642	0.1404	0.1962	0	25.0249	0.337723	0.383	0.53	0	0	0
1	Wholesale and retail	0.0433	1	0	2019	0.055	0.09	1.2342	0.0809	0.470235	0	27.4527	0.337723	0.383	0.53	0	0	0
1	Manufacturing	0.0739	0	Manufacturing	2020	0.006	0.08	0.550264	0.1488	0.1411	0	25.2185	0.200976	0.383	0.53	0	0	1
0	Financial industry	0.1979	0	Financial industry	2020	0.006	0.08	0.510897	0.1654	0.0052	0	25.2376	0.200976	0.383	0.53	0	0	1
0	Construction industry	0.0494	1	0	2020	0.006	0.08	0.565836	0.1179	0.1289	0	25.8328	0.200976	0.383	0.53	0	0	1
1	Manufacturing	0.0828	0	Manufacturing	2020	0.006	0.08	0.684432	0.1357	0.2683	0	25.3794	0.200976	0.383	0.53	0	0	1
1	Wholesale and retail	0.0179	1	0	2020	0.006	0.08	1.1577	0.1176	0.46301	0	27.38	0.200976	0.383	0.53	1	0	1
1	Wholesale and retail	0.0294	1	Manufacturing	2020	0.006	0.08	0.596841	0.0911	0.1308	0	26.7632	0.200976	0.383	0.53	0	0	1
1	Wholesale and retail	0.184	0	Culture, sports and entertainment industry	2020	0.006	0.08	1.57671	0.1343	0.3481	0	25.3249	0.200976	0.383	0.53	0	0	1
1	Wholesale and retail	0.0455	1	Financial industry	2020	0.006	0.08	0.8028	0.1223	0.310751	0	27.6683	0.200976	0.383	0.53	0	0	1
0	0	0	1	Transportation, warehousing and postal industry	2008	0.145	0.22	0.6816	0.1077	0	0	24.7565	0.436218	0.477	0.41	1	1	0
1	Manufacturing	0.0994	0	Financial industry	2009	0.1495	0.37	0.5088	0.1462	0.0149515	0	24.003	0.514747	0.528	0.379	0	0	0
0	0	0	1	Transportation, warehousing and postal industry	2009	0.1495	0.37	0.7132	0.1375	0	0	25.1161	0.514747	0.528	0.379	1	0	0
1	Manufacturing	0.0994	0	Financial industry	2010	0.171	0.23	0.4975	0.1591	0.1595	0	24.5422	0.665125	0.55	0.364	0	0	1
0	0	0	1	Transportation, warehousing and postal industry	2010	0.171	0.23	0.7172	0.1241	0	0	25.4076	0.665125	0.55	0.364	1	0	1
0	0	0	1	Transportation, warehousing and postal industry	2011	0.164	0.18	0.7169	0.1196	0	0	25.5692	0.678998	0.554	0.362	1	0	0
1	Manufacturing	0.0994	0	Financial industry	2011	0.164	0.18	0.4404	0.1313	0.1572	0	24.8246	0.678998	0.554	0.362	0	0	0
0	0	0	1	Transportation, warehousing and postal industry	2012	0.136	0.2	0.672	0.1263	0	0	25.7741	0.787048	0.5237	0.3939	1	1	0
1	Manufacturing	0.0994	0	Financial industry	2012	0.136	0.2	0.4133	0.1297	0.1609	0	24.9108	0.787048	0.5237	0.3939	0	1	0
0	0	0	0	Transportation, warehousing and postal industry	2013	0.123	0.17	0.6082	0.1532	0	0	26.055	0.841898	0.505	0.414	1	1	0
1	Manufacturing	0.0994	0	Financial industry	2013	0.123	0.17	0.3925	0.1221	0.1671	0	25.0639	0.841898	0.505	0.414	0	1	0
1	Manufacturing	0.0994	0	Financial industry	2014	0.109	0.1	0.3283	0.1147	0.1517	0	25.3373	0.739178	0.457775	0.467833	0	0	0
0	0	0	0	Transportation, warehousing and postal industry	2014	0.109	0.1	0.6339	0.1283	0	0	26.3383	0.739178	0.457775	0.467833	1	0	0
1	Financial industry	0.048	1	Manufacturing	2015	0.11	0.14	0.626	0.1163	0.111	0	26.491	0.771273	0.449784	0.477039	1	0	0
1	Manufacturing	0.09941	0	Financial industry	2015	0.11	0.14	0.344	0.1401	0.14754	0	25.6108	0.771273	0.449784	0.477039	0	0	0
1	Manufacturing	0.09941	0	Financial industry	2016	0.107	0.12	0.3059	0.1195	0.1372	0	25.9245	0.766265	0.445246	0.481293	0	0	0
0	Financial industry	0.048	1	Manufacturing	2016	0.107	0.12	0.6578	0.1179	0.0041	0	26.6451	0.766265	0.445246	0.481293	1	0	0
0	Financial industry	0.048	1	Manufacturing	2017	0.093	0.08	0.7424	0.136	0.008	0	26.7701	0.81702	0.441942	0.492364	1	1	1
1	Manufacturing	0.09941	0	Financial industry	2017	0.093	0.08	0.3753	0.1198	0.1578	0	26.0327	0.81702	0.441942	0.492364	0	1	1
0	Financial industry	0.048	1	Manufacturing	2018	0.06	0.06	0.831	0.1321	0.00364568	0	26.8333	0.786612	0.409	0.5233	1	0	1
1	Manufacturing	0.09941	0	Financial industry	2018	0.06	0.06	0.528	0.1269	0.1158	0	26.0447	0.786612	0.409	0.5233	0	0	1
1	Manufacturing	0.09941	0	Financial industry	2019	0.063	0.07	0.6413	0.1347	0.136105	0	26.0627	0.786401	0.402	0.532	0	0	0
0	Financial industry	0.048	1	Manufacturing	2019	0.063	0.07	0.8827	0.13	0.00313223	0	26.9403	0.786401	0.402	0.532	1	0	0
1	Manufacturing	0.09941	0	Financial industry	2020	0.039	0.09	0.383758	0.1293	0.0788	0	26.1903	2.8956	0.402	0.532	0	0	0
0	Financial industry	0.0696	1	Manufacturing	2020	0.039	0.09	0.9006	0.1254	0.0008	0	27.0541	2.8956	0.402	0.532	1	0	0
0	Real estate	0.0519	0	Financial industry	2007	0.158	0.14	0.7771	0.11	0.159971	0	24.4383	0.220243	0.542	0.349	0	1	0
0	Real estate	0.0519	0	Financial industry	2008	0.164	0.27	0.6794	0.1272	0.155113	0	24.668	0.263501	0.561	0.329	0	0	0
0	Real estate	0.0252	1	Financial industry	2009	0.1362	0.29	0.5957	0.1752	0.1386	0	24.8608	0.28658	0.519	0.385	0	0	0
0	Real estate	0.0252	1	Financial industry	2010	0.146	0.18	0.5982	0.1652	0.124473	0	25.1163	0.294375	0.538	0.364	0	0	1
0	Wholesale and retail	0.055	0	Mining industry	2010	0.146	0.18	0.5344	0.2432	0.1968	0	24.2026	0.294375	0.538	0.364	0	0	1
1	Manufacturing	0.0317	1	Financial industry	2011	0.139	0.17	0.5837	0.1412	0.1059	0	25.3517	0.307681	0.554	0.348	0	0	0
1	Wholesale and retail	0.055	0	Mining industry	2011	0.139	0.17	0.5748	0.1872	0.1871	0	24.6596	0.307681	0.554	0.348	0	0	0
1	Manufacturing	0.0317	1	Financial industry	2012	0.129	0.18	0.5892	0.1382	0.133185	0	25.5277	0.281465	0.5586	0.3466	0	0	0
1	Wholesale and retail	0.055	0	Mining industry	2012	0.129	0.18	0.6283	0.132	0.223267	0	25.0628	0.281465	0.5586	0.3466	0	0	0
1	Manufacturing	0.0317	1	Financial industry	2013	0.11	0.13	0.6026	0.1235	0.126558	0	25.6187	0.261233	0.555	0.349	0	1	1
1	Wholesale and retail	0.055	0	Mining industry	2013	0.11	0.13	0.6256	0.1136	0.0886	0	25.3817	0.261233	0.555	0.349	0	1	1
1	Manufacturing	0.0317	1	Financial industry	2014	0.097	0.1	0.6439	0.1224	0.110672	0	25.7424	0.22493	0.541395	0.37014	0	0	0
1	Wholesale and retail	0.0675	0	Mining industry	2014	0.097	0.1	0.6784	0.1207	0.086	0	25.5629	0.22493	0.541395	0.37014	0	0	0
1	Wholesale and retail	0.0652	0	Mining industry	2015	0.0785	0.16	0.6346	0.1082	0.2366	0	25.7978	0.24488	0.503951	0.4074	0	0	0
1	Wholesale and retail	0.0238	1	Manufacturing	2015	0.0785	0.16	0.7051	0.1538	0.1046	0	26.0705	0.24488	0.503951	0.4074	0	0	0
0	Wholesale and retail	0.061	0	Mining industry	2016	0.076	0.09	0.6559	0.1108	0.2517	0	25.9236	0.281738	0.489223	0.423464	0	1	1
0	Wholesale and retail	0.0238	1	Manufacturing	2016	0.076	0.09	0.7299	0.1418	0.1152	0	26.1076	0.281738	0.489223	0.423464	0	1	1
0	Real estate	0.1575	1	Manufacturing	2017	0.08	0.07	0.7718	0.1383	0.1015	0	26.1791	0.274714	0.496962	0.423515	0	0	0
0	Wholesale and retail	0.061	0	Mining industry	2017	0.08	0.07	0.6329	0.1127	0.1321	0	26.0679	0.274714	0.496962	0.423515	0	0	0
0	Wholesale and retail	0.061	0	Mining industry	2018	0.083	0.07	0.7001	0.1098	0.0857	0	26.2091	0.324139	0.4975	0.427	0	1	1
0	Real estate	0.1575	1	Manufacturing	2018	0.083	0.07	0.8458	0.1417	0.119	0	26.2183	0.324139	0.4975	0.427	0	1	1
0	Wholesale and retail	0.061	0	Mining industry	2019	0.06	0.09	0.7554	0.1195	0.1343	0	26.3853	0.339109	0.464	0.458	0	0	0
0	Real estate	0.1417	1	Manufacturing	2019	0.06	0.09	0.8763	0.1485	0.1243	0	26.3519	0.339109	0.464	0.458	0	0	0
0	Real estate	0.1417	1	Manufacturing	2020	0.022	0.11	0.7998	0.145	0.0755	0	26.4481	0.734965	0.464	0.458	0	0	0
0	Wholesale and retail	0.061	0	Mining industry	2020	0.022	0.11	0.630382	0.1154	0.2613	0	26.4803	0.734965	0.464	0.458	0	0	0
1	Real estate	0.1074	0	Mining industry	2012	0.123	0.25	0.6435	0.1934	0.148355	0	24.3231	0.554358	0.5769	0.3297	0	0	0
1	Real estate	0.1074	0	Mining industry	2013	0.108	0.16	0.6709	0.1781	0.101495	0	24.6186	0.792862	0.573	0.328	0	1	1
1	Real estate	0.1074	0	Mining industry	2014	0.092	0.1	0.7207	0.193	0.110625	0	24.6998	0.568223	0.535883	0.37037	0	0	0
1	Real estate	0.1074	0	Mining industry	2015	0.082	0.15	0.6775	0.1462	0.0924401	0	24.978	0.606524	0.499497	0.414063	0	0	0
0	Real estate	0.1074	0	Mining industry	2016	0.08	0.07	0.6651	0.1286	0.081732	0	25.408	0.582237	0.485903	0.428114	0	1	0
0	Real estate	0.1074	0	Mining industry	2017	0.073	0.05	0.7149	0.1314	0.0846515	0	25.4438	0.587162	0.442852	0.46632	0	0	1
0	Real estate	0.0821	0	Mining industry	2018	0.072	-0.01	0.7795	0.1422	0.0799074	0	25.3949	0.489956	0.4352	0.4712	0	1	1
0	Real estate	0.0255	1	Financial industry	2009	0.114	0.22	0.4332	0.1772	0.0938	0	24.4252	0.0858973	0.473	0.393	0	0	0
0	Real estate	0.0255	1	Financial industry	2010	0.127	0.16	0.3125	0.1205	0.012	0	25.1446	0.0664217	0.502	0.372	0	0	0
0	Financial industry	0.0998	0	Financial industry	2010	0.127	0.16	0.4793	0.1157	0.0001851	1	25.5688	0.0664217	0.502	0.372	1	0	0
1	Financial industry	0.0998	0	Financial industry	2011	0.123	0.12	0.4517	0.137	7.641e-05	1	26.0396	0.0822604	0.503	0.362	0	0	1
0	Real estate	0.0252	1	Financial industry	2011	0.123	0.12	0.275	0.1221	0.025	0	25.7538	0.0822604	0.503	0.362	0	0	1
0	Real estate	0.0252	1	Financial industry	2012	0.1	0.15	0.3112	0.1418	0.03633	0	25.9493	0.0768721	0.441	0.4047	0	0	0
1	Financial industry	0.0869	0	Financial industry	2012	0.1	0.15	0.4639	0.1297	0.00767782	1	26.322	0.0768721	0.441	0.4047	0	0	0
1	Financial industry	0.0869	0	Financial industry	2013	0.08	0.11	0.4725	0.1255	0	1	26.4984	0.265668	0.411	0.414	0	1	1
0	Real estate	0.0252	1	Financial industry	2013	0.08	0.11	0.3938	0.1229	0.07	0	25.8706	0.265668	0.411	0.414	0	1	1
0	Real estate	0.0252	1	Financial industry	2014	0.056	0.06	0.4819	0.1204	0.00108785	0	25.6811	0.213666	0.368659	0.457706	0	0	0
1	Financial industry	0.0655	0	Financial industry	2014	0.056	0.06	0.5301	0.1464	0	1	26.5629	0.213666	0.368659	0.457706	0	0	0
0	Real estate	0.0252	1	Financial industry	2015	0.057	0.1	0.4924	0.1165	0.05	0	26.0984	0.224813	0.318098	0.50731	0	0	0
1	Financial industry	0.0655	0	Financial industry	2015	0.057	0.1	0.4846	0.1164	0	1	26.821	0.224813	0.318098	0.50731	0	0	0
0	Financial industry	0.0655	0	Financial industry	2016	0.061	0.05	0.5876	0.1197	0.003143	1	27.013	0.218457	0.286017	0.540419	0	0	0
0	Real estate	0.0252	1	Financial industry	2016	0.061	0.05	0.4481	0.1092	0.015	0	26.2219	0.218457	0.286017	0.540419	0	0	0
0	Financial industry	0.0655	1	Financial industry	2017	0.0636	0.06	0.6276	0.1225	0	1	27.0588	0.270024	0.255341	0.558197	0	1	0
0	Real estate	0.0252	1	Financial industry	2017	0.0636	0.06	0.5242	0.1111	0.034	0	26.2273	0.270024	0.255341	0.558197	0	1	0
0	Financial industry	0.0655	1	Financial industry	2018	0.045	0.07	0.6416	0.1215	0.0028767	1	27.1458	0.315518	0.2464	0.571	0	0	1
0	Real estate	0.0252	1	Financial industry	2018	0.045	0.07	0.5683	0.1156	0.012	0	26.3359	0.315518	0.2464	0.571	0	0	1
0	Real estate	0.0252	1	Financial industry	2019	0.042	0.09	0.6018	0.1202	0.025	0	26.28	0.413431	0.266	0.501	0	0	0
0	Financial industry	0.0655	1	Financial industry	2019	0.042	0.09	0.6192	0.1253	0.00311073	1	27.0916	0.413431	0.266	0.501	0	0	0
0	Real estate	0.0252	1	Financial industry	2020	0.01	0.13	0.434446	0.1229	0.0968	0	26.3656	0.410841	0.266	0.501	0	0	0
0	Financial industry	0.0655	1	Financial industry	2020	0.01	0.13	0.5979	0.1259	0.00021385	1	27.1179	0.410841	0.266	0.501	0	0	0
